# Supplementary material for: The MITF/mir-579-3p regulatory axis dictates BRAF-mutated melanoma cell fate in response to MAPK inhibitors
Source: Cell Death Dis. 2024 Mar 12;15(3):208. doi: 10.1038/s41419-024-06580-2 (PMC10933445; doi:10.1038/s41419-024-06580-2)
Supplement: Supplementary file 2 — Suppl. Data 1 [file 41419_2024_6580_MOESM2_ESM.xlsx]

## Sheet: enrichment_SHINYGO_MIR579_KEGG_
Enrichment FDR	nGenes	Pathway Genes	Fold Enrichment	Pathway	URL	Genes
0.00283019069332295	15	119	3.7858305377487	Neurotrophin signaling pathway	http://www.genome.jp/kegg-bin/show_pathway?hsa04722	MAPK9 RPS6KA6 PSEN1 CRKL RPS6KA5 MAPK8 MAPK10 RAP1B NTRK3 PDPK1 PSEN2 NTRK2 SHC1 CRK RPS6KA3
0.020668990198437	23	294	2.34961863533292	MAPK signaling pathway	http://www.genome.jp/kegg-bin/show_pathway?hsa04010	FLT4 MAPK9 RPS6KA6 MAP3K13 MAPKAPK5 MAP3K20 EFNA2 MKNK2 CRKL RPS6KA5 STK4 MAPK8 MAPK10 RAP1B MAP3K7 ARRB1 CACNA1A NTRK2 CACNA1D CASP3 CRK RPS6KA3 NF1
0.120349730676613	6	45	4.00456741326307	ABC transporters	http://www.genome.jp/kegg-bin/show_pathway?hsa02010	ABCB4 ABCG2 ABCC11 ABCG4 ABCD2 ABCB8
0.120349730676613	5	32	4.69285243741765	Apoptosis	http://www.genome.jp/kegg-bin/show_pathway?hsa04215	MAPK9 BIRC5 MAPK8 MAPK10 CASP3
0.120349730676613	13	166	2.35208025779005	Wnt signaling pathway	http://www.genome.jp/kegg-bin/show_pathway?hsa04310	MAPK9 PSEN1 TBL1X MAPK8 MAPK10 WNT5A MAP3K7 FZD1 WNT4 PRICKLE2 SMAD3 SIAH1 LGR4
0.120349730676613	10	112	2.68162996423866	TNF signaling pathway	http://www.genome.jp/kegg-bin/show_pathway?hsa04668	MAPK9 RPS6KA5 MAPK8 MAPK10 LIF MAP3K7 DAB2IP TAB3 CASP3 CREB3L2
0.121932837571303	16	231	2.08029476013666	Ras signaling pathway	http://www.genome.jp/kegg-bin/show_pathway?hsa04014	FLT4 MAPK9 EFNA2 STK4 MAPK8 MAPK10 PLA2G2D RAP1B ETS1 PLCE1 NTRK2 ETS2 SHC1 RIN1 NF1 GRIN2B
0.121932837571303	10	120	2.50285463328942	AMPK signaling pathway	http://www.genome.jp/kegg-bin/show_pathway?hsa04152	ELAVL1 CPT1A CAMKK2 CD36 MAP3K7 PDPK1 FOXO1 CREB3L2 PPP2R3B SLC2A4
0.1260583056803	7	69	3.0469534666132	Adipocytokine signaling pathway	http://www.genome.jp/kegg-bin/show_pathway?hsa04920	MAPK9 ACSL4 MAPK8 MAPK10 CPT1A CAMKK2 SLC2A4
0.166944564672834	6	59	3.05433107791251	Notch signaling pathway	http://www.genome.jp/kegg-bin/show_pathway?hsa04330	PSEN1 ATXN1 NUMB PSEN2 RBPJ HDAC2
0.184377493428576	13	200	1.95222661396574	Focal adhesion	http://www.genome.jp/kegg-bin/show_pathway?hsa04510	FYN FLT4 MAPK9 CRKL MAPK8 MAPK10 COL9A1 RAP1B PDPK1 ITGA10 SHC1 CRK THBS2
