# Supplementary material for: The MITF/mir-579-3p regulatory axis dictates BRAF-mutated melanoma cell fate in response to MAPK inhibitors
Source: Cell Death Dis. 2024 Mar 12;15(3):208. doi: 10.1038/s41419-024-06580-2 (PMC10933445; doi:10.1038/s41419-024-06580-2)
Supplement: Supplementary file 3 — Suppl. Data 2 [file 41419_2024_6580_MOESM3_ESM.xlsx]

## Sheet: MITF.5.tsv
Target_genes	MITF|Average	SRX8257421|A-375	SRX8257422|A-375	SRX8257423|A-375	SRX8257424|A-375	SRX346923|COLO_829	SRX346924|COLO_829	SRX7368251|Hermes_3C	SRX7368252|Hermes_3C	SRX7368255|Hermes_3C	SRX7368256|Hermes_3C	SRX359903|LoVo	SRX346921|Melanocytes	SRX346922|Melanocytes	SRX685340|Melanoma	STRING
RPL27	815.357	1258	1902	1395	1571	251	789	163	861	1185	1301	0	739	0	0	0
TNFRSF14	790.929	0	0	0	0	320	2108	579	1555	1811	2440	0	1750	510	0	0
UBE2Q1	756.571	0	673	0	226	245	2053	507	1254	1825	2057	0	921	309	522	0
ZBTB40	742.786	1392	1850	1481	1676	0	756	0	547	844	1218	0	489	146	0	0
COPS7A	741.786	931	1867	1117	1495	0	743	129	803	1489	1192	0	391	0	228	0
PHF23	741.714	565	1650	425	847	334	1789	225	698	848	1173	0	944	478	408	0
ASPSCR1	717.429	1330	2184	1454	1682	0	831	0	688	328	996	0	551	0	0	0
INKA2	715	1313	1855	1257	1519	0	226	210	506	1258	1477	0	389	0	0	0
DDX20	715	1313	1855	1257	1519	0	226	210	506	1258	1477	0	389	0	0	0
RAB7A	702.5	0	355	0	0	360	2365	191	928	1608	2239	0	1370	419	0	0
UBAP2L	700.143	135	838	117	291	177	1823	520	959	1668	2022	0	808	164	280	0
C1orf43	700.143	135	838	117	291	177	1823	520	959	1668	2022	0	808	164	280	0
ILF3	686.571	361	1328	446	697	348	1170	278	667	1200	1616	0	753	138	610	0
ZNF106	682.071	1298	1852	1485	1563	0	247	157	499	790	1658	0	0	0	0	0
SSR3	680.214	1212	1898	1189	1544	156	1047	0	320	1053	850	0	254	0	0	0
RRAGC	671.714	85	637	0	92	0	1875	318	1279	1455	2169	0	1234	260	0	0
DRAP1	657.143	1210	1910	1209	1711	0	228	215	304	924	1282	0	207	0	0	0
C11orf68	657.143	1210	1910	1209	1711	0	228	215	304	924	1282	0	207	0	0	0
SPNS1	657	97	585	0	169	119	1704	460	1166	1244	2188	0	907	275	284	0
ITFG2	656.357	1378	1870	1292	1615	134	434	152	498	800	856	0	160	0	0	0
SMG5	651.786	1376	1804	1377	1554	0	581	157	261	942	901	0	172	0	0	0
KLHL12	643.143	577	1515	649	861	136	1368	107	507	1091	1302	0	523	110	258	0
ANGEL1	638.714	1427	2081	1517	1733	114	493	168	284	352	413	0	360	0	0	0
CENPP	636.714	0	203	0	0	263	2287	346	766	1521	1227	0	1521	780	0	0
SLC23A3	633.071	0	0	0	0	0	1277	594	1472	2386	2316	0	818	0	0	0
NUP93	629	1117	1542	1348	1481	0	224	194	640	699	1437	0	124	0	0	0
ILVBL	625.357	373	1433	194	574	0	683	244	1042	1615	1789	0	526	168	114	0
RMND1	622.857	1215	2080	1317	1711	0	342	0	386	333	1001	0	335	0	0	0
ARMT1	622.857	1215	2080	1317	1711	0	342	0	386	333	1001	0	335	0	0	0
TRMT2A	611.5	1383	2216	1479	1778	0	252	0	285	493	518	0	157	0	0	0
RANBP1	611.5	1383	2216	1479	1778	0	252	0	285	493	518	0	157	0	0	0
LARS2	608.643	1443	1876	1428	1589	0	258	93	436	1158	240	0	0	0	0	0
ARFGEF2	600.429	151	1055	135	391	171	985	375	991	1469	1674	0	538	140	331	0
POLR2M	598.286	816	2016	1068	1563	0	284	0	410	1135	855	0	229	0	0	0
NOL8	594	0	203	0	0	263	2287	346	766	923	1227	0	1521	780	0	0
UBE2F	592.929	1504	2221	1490	1783	0	241	0	165	367	305	0	225	0	0	0
GPR84	588.214	0	134	0	0	171	865	318	1158	1777	2433	0	1044	335	0	0
XKR9	586.714	138	767	161	254	0	1006	476	1033	1511	1977	0	539	159	193	0
LACTB2	586.714	138	767	161	254	0	1006	476	1033	1511	1977	0	539	159	193	0
BAX	583.214	413	1586	370	928	0	1114	173	869	990	1143	0	579	0	0	0
DVL2	580.571	565	1650	425	847	174	1120	225	494	848	796	0	444	132	408	0
VMAC	579.429	1354	1898	1428	1585	0	254	0	210	624	581	0	178	0	0	0
NDUFA11	579.429	1354	1898	1428	1585	0	254	0	210	624	581	0	178	0	0	0
TSC1	578.786	301	976	124	290	459	2066	68	537	483	1140	0	991	668	0	0
GFI1B	578.786	301	976	124	290	459	2066	68	537	483	1140	0	991	668	0	0
PATL1	576.429	0	183	0	0	340	1567	268	1143	1299	2255	0	808	207	0	0
FTH1	576.143	0	358	0	0	348	1557	354	1126	1246	2039	0	869	169	0	0
CHD1L	575.214	1276	1774	1304	1490	0	197	159	221	1259	373	0	0	0	0	0
SLC38A8	571.857	0	0	0	0	0	1018	709	1279	1780	1896	0	994	330	0	0
PSCA	571	0	98	0	0	207	1681	495	1116	1369	2044	0	734	250	0	0
C5orf51	569.214	256	1036	254	588	0	866	352	923	1275	1663	0	565	0	191	0
TMEM79	561	1376	1804	1377	1554	0	0	157	261	942	383	0	0	0	0	0
WASHC2C	557.714	289	1197	270	565	158	1185	217	725	660	1241	0	940	184	177	0
CEP295NL	556.571	0	0	0	0	241	1038	346	1313	1840	2333	0	681	0	0	0
SIN3B	554.786	931	1823	1033	1460	0	0	0	128	1188	889	0	315	0	0	0
MTHFR	550.643	105	568	0	218	182	1026	326	957	1626	1767	0	650	162	122	0
CLCN6	550.643	105	568	0	218	182	1026	326	957	1626	1767	0	650	162	122	0
AP4E1	545.571	1373	2070	1462	1617	0	0	184	313	506	113	0	0	0	0	0
WASHC5	544.714	0	526	0	230	0	894	531	1340	1346	1916	0	535	153	155	0
NSMCE2	544.714	0	526	0	230	0	894	531	1340	1346	1916	0	535	153	155	0
CDK2	543.643	0	0	0	0	230	1466	331	949	1165	1597	0	1565	308	0	436
PMEL	543.643	0	0	0	0	230	1466	331	949	1165	1597	0	1565	308	0	0
ABR	538.5	0	98	0	0	286	1136	554	1137	1621	1887	0	820	0	0	0
KCNAB2	538	0	0	0	0	0	1241	434	1239	1471	1860	0	966	321	0	0
PGS1	535.929	1365	1880	1427	1562	0	0	0	145	529	595	0	0	0	0	0
EIF3E	531.214	1284	1919	1355	1642	0	216	0	317	253	246	0	205	0	0	0
SLC33A1	525.143	216	1044	0	344	205	844	329	619	1471	1333	0	534	96	317	0
RAD9A	523.5	437	1352	238	691	0	936	194	573	942	1356	0	282	0	328	0
TRIM63	523.429	0	0	0	0	172	717	593	1077	1681	2282	0	682	124	0	0
MRPS15	522.929	0	343	0	0	187	643	240	683	1853	2440	0	802	130	0	0
CDCA4	520.857	0	122	0	0	286	1126	193	1101	1040	2164	0	1008	252	0	0
ADGRG1	519.357	0	229	0	141	269	946	321	1044	1774	1195	0	1083	269	0	0
DMKN	513.857	0	0	0	0	0	1166	234	898	1650	2761	0	485	0	0	0
ATP6V1G1	513.357	142	1198	193	399	0	735	421	789	1204	1593	0	287	0	226	0
SLC22A18	511.786	0	152	0	0	0	918	307	790	1650	2486	0	576	286	0	0
TMCC2	509.643	0	265	0	0	247	1494	261	1019	894	2054	0	673	228	0	0
LAMP1	506.286	129	573	0	395	0	1099	347	915	1357	1292	0	544	239	198	468
AFF4	505.714	0	661	109	312	0	752	390	1092	1240	1637	0	746	141	0	0
WDR62	504.214	0	651	168	229	123	1049	299	846	1545	1521	0	366	132	130	0
THAP8	504.214	0	651	168	229	123	1049	299	846	1545	1521	0	366	132	130	0
SNAP23	503.5	1298	1852	1485	1563	0	0	0	137	278	436	0	0	0	0	0
WASHC2A	501.214	188	954	233	536	166	833	249	753	810	1251	0	848	196	0	0
C12orf71	500.286	0	0	0	0	0	723	434	1347	1889	1935	0	676	0	0	0
SBNO2	498.357	0	160	0	0	0	817	519	1232	1690	1756	0	803	0	0	0
SMAD5	497.429	1110	1964	1180	1573	0	310	0	339	198	169	0	121	0	0	0
ASAH1	495.643	0	101	0	0	218	1503	349	927	730	1708	0	1090	313	0	0
TFPT	494.5	1361	1725	1285	1511	141	163	0	0	219	518	0	0	0	0	0
PRPF31	494.5	1361	1725	1285	1511	141	163	0	0	219	518	0	0	0	0	0
PLD3	493.5	230	1218	257	466	0	952	210	635	992	1233	0	519	0	197	0
C19orf47	493.5	230	1218	257	466	0	952	210	635	992	1233	0	519	0	197	0
PPP1R3E	489.857	0	219	0	0	0	1886	142	845	853	1633	0	1026	254	0	0
NAGLU	489.714	0	272	0	0	0	1751	151	1058	733	1819	0	1072	0	0	0
GABARAP	489.071	108	584	0	186	334	1789	171	698	382	1173	0	944	478	0	0
NRBP2	488.571	0	0	0	0	170	1309	403	1829	729	1295	0	909	196	0	0
SLC25A13	488.429	0	145	0	0	0	1116	449	1308	1306	2047	0	467	0	0	0
PRKAB2	484.786	1276	1774	1304	1490	0	197	94	221	250	181	0	0	0	0	0
ZFYVE26	483.714	97	551	129	365	130	1021	288	710	1407	1739	0	335	0	0	0
RAD51B	483.714	97	551	129	365	130	1021	288	710	1407	1739	0	335	0	0	0
NINJ2	483.714	241	1057	343	757	0	239	140	627	1669	1425	0	274	0	0	0
KMT5C	478.857	778	1938	676	1247	0	0	0	100	920	1045	0	0	0	0	0
CAPN3	475.286	0	0	0	0	273	1009	406	1374	903	1626	0	912	151	0	0
TMEM116	471	329	1082	284	419	0	1275	110	394	695	942	0	665	179	220	0
ERP29	471	329	1082	284	419	0	1275	110	394	695	942	0	665	179	220	0
HEXA	469.429	136	1008	315	513	0	945	217	802	834	1225	0	577	0	0	0
RAB42	468.5	0	0	0	0	0	178	412	1024	2130	2518	0	297	0	0	0
MRPS14	468.286	1427	1813	1395	1542	0	239	0	0	0	0	0	140	0	0	0
XYLB	466.071	132	771	0	107	0	1449	234	715	708	1549	0	691	169	0	0
NVL	465.714	1080	1871	1085	1526	0	0	0	0	586	372	0	0	0	0	0
MARCHF9	465.357	0	316	0	120	0	1034	337	935	1219	1406	0	679	128	341	0
CDK4	465.357	0	316	0	120	0	1034	337	935	1219	1406	0	679	128	341	0
KIF3B	463.929	1391	2015	1419	1670	0	0	0	0	0	0	0	0	0	0	0
ATP5MC3	463	1012	2051	1062	1678	0	300	0	271	0	0	0	108	0	0	0
CLN3	461.714	176	1128	250	513	196	1010	115	488	1034	1203	0	351	0	0	0
APOBR	461.714	176	1128	250	513	196	1010	115	488	1034	1203	0	351	0	0	0
MREG	460.429	0	0	0	0	0	808	270	780	1923	2239	0	426	0	0	0
BACE2	460.286	119	550	108	326	0	1002	430	1021	900	1651	0	337	0	0	0
PELATON	459.857	0	0	0	0	158	511	367	817	1642	2055	0	647	241	0	0
GET4	459.786	110	669	90	224	0	1412	354	728	1010	1211	0	508	121	0	0
ANK2	455	0	0	0	0	0	351	328	971	2113	1983	0	449	175	0	0
SNX1	454.929	1313	1779	1381	1535	0	0	0	0	165	196	0	0	0	0	0
SLC6A15	454.929	0	67	0	0	0	1096	333	913	1499	1608	0	718	135	0	0
CIAO2A	454.929	1313	1779	1381	1535	0	0	0	0	165	196	0	0	0	0	0
LAMTOR1	454.571	0	383	0	153	124	615	232	875	1403	1895	0	458	0	226	0
CCDC43	453.714	0	0	0	0	143	1369	230	903	1075	1818	0	719	95	0	0
ASIC3	453.071	0	0	0	0	0	292	337	1094	2124	1694	0	802	0	0	0
KAT5	452.786	0	917	117	336	199	563	340	837	1327	1242	0	248	0	213	0
BOD1	452	159	1087	138	346	147	850	121	433	637	1794	0	444	172	0	0
FAM102A	450.857	0	0	0	0	127	1468	166	789	1201	1710	0	657	194	0	0
SPATC1	450.5	0	0	0	0	0	141	430	1170	2298	2268	0	0	0	0	0
PPFIBP2	450.429	0	0	0	0	100	537	522	1009	1323	2381	0	434	0	0	0
SORBS3	448.286	0	0	0	0	0	791	436	986	1650	1744	0	669	0	0	0
CDK12	448.214	1346	1870	1417	1541	0	0	0	0	0	101	0	0	0	0	0
ATP6V1C1	448.143	0	243	0	0	0	779	566	1415	1039	1688	0	544	0	0	0
SIRT6	447.357	1366	1869	1441	1587	0	0	0	0	0	0	0	0	0	0	0
ANKRD24	447.357	1366	1869	1441	1587	0	0	0	0	0	0	0	0	0	0	0
SLC11A2	445.643	0	0	0	0	0	783	148	934	1345	2726	0	303	0	0	0
USP32	444.929	109	787	0	424	126	615	108	665	1191	1257	0	497	93	357	0
HNRNPF	444.786	0	0	0	0	0	539	301	1011	1588	1963	0	675	150	0	0
PDE7A	443.571	0	0	0	0	0	150	438	1206	2074	2206	0	136	0	0	0
PIKFYVE	442.643	0	0	0	0	248	1381	162	1005	1054	1308	0	861	178	0	0
LONP1	442.5	0	325	0	0	0	1318	248	755	1077	1606	0	708	158	0	0
CATSPERD	442.5	0	325	0	0	0	1318	248	755	1077	1606	0	708	158	0	0
AP5Z1	442.143	0	404	0	0	0	1075	348	1176	1223	1696	0	268	0	0	0
MCF2L	440.143	0	0	0	0	0	604	249	589	950	1560	0	1652	322	236	0
GARS1	440	0	384	0	0	194	1570	226	605	993	1117	0	808	263	0	0
EPHA5	439.5	0	0	0	0	166	1356	280	744	800	2061	0	609	137	0	0
ALG1	438.429	316	1207	311	548	0	649	227	708	691	1208	0	273	0	0	0
BLOC1S6	436.714	0	265	0	0	0	832	342	803	1463	1729	0	563	117	0	0
ETS1	434.429	0	0	0	0	0	647	285	579	1923	2052	0	596	0	0	0
SLC29A1	433.286	0	0	0	0	0	0	504	1027	2191	2184	0	160	0	0	0
MYMX	433.286	0	0	0	0	0	0	504	1027	2191	2184	0	160	0	0	0
SAE1	432.571	135	749	0	197	0	646	195	794	1110	1680	0	389	0	161	0
TMEM70	432.5	0	129	0	176	0	465	738	1055	1891	1358	0	243	0	0	0
HPS5	432.5	0	501	106	179	149	1123	245	694	969	1205	0	715	0	169	0
GTF2H1	432.5	0	501	106	179	149	1123	245	694	969	1205	0	715	0	169	0
ELOC	432.5	0	129	0	176	0	465	738	1055	1891	1358	0	243	0	0	0
MTUS1	432	0	0	0	0	0	443	305	995	1296	2542	0	467	0	0	0
GSN	429.571	293	1342	579	1030	0	237	174	422	1059	694	0	184	0	0	0
PRELID2	429.5	807	1896	937	1430	0	0	0	217	381	202	0	143	0	0	0
MFSD1	428.929	0	640	0	169	0	992	228	806	1384	1386	0	400	0	0	0
LSM12	428.429	0	104	0	0	0	814	281	1015	1360	1636	0	788	0	0	0
G6PC3	428.429	0	104	0	0	0	814	281	1015	1360	1636	0	788	0	0	0
EPB41	428	0	0	0	0	0	395	219	755	2082	2181	0	360	0	0	0
RTRAF	426.857	1034	1980	1232	1601	0	0	0	0	0	0	0	129	0	0	0
HSD17B14	426	0	166	0	0	0	1166	179	793	1124	2033	0	503	0	0	0
RNF186	425.214	0	0	0	0	0	487	326	1181	2063	1383	0	325	188	0	0
MCOLN1	425.143	335	1266	318	515	0	390	307	679	841	805	0	300	0	196	0
ERCC1	424.357	0	468	0	346	0	276	238	603	1695	1833	0	350	132	0	0
PIP4P1	424.286	0	354	0	0	93	504	347	995	1313	1620	0	478	0	236	0
ELAVL3	424.214	0	301	0	133	0	660	144	1036	1179	1821	0	478	187	0	0
DYRK1A	423.571	0	240	0	0	364	1371	0	854	684	1547	0	700	170	0	0
ATP6V1H	423.357	189	1459	223	486	0	550	227	708	684	1107	0	179	115	0	0
M6PR	422.857	0	132	0	0	182	1071	167	685	866	1654	0	924	239	0	0
KLRG1	422.857	0	132	0	0	182	1071	167	685	866	1654	0	924	239	0	0
WDPCP	422.571	217	890	335	621	0	642	223	473	748	1213	0	470	84	0	0
MDH1	422.571	217	890	335	621	0	642	223	473	748	1213	0	470	84	0	0
OSGEP	421.929	216	1167	174	462	0	492	240	631	1019	789	0	335	0	382	0
APEX1	421.929	216	1167	174	462	0	492	240	631	1019	789	0	335	0	382	0
COG3	421.214	982	1870	1157	1601	0	0	0	151	136	0	0	0	0	0	0
KMT2E	420.929	0	254	0	0	101	1120	200	972	777	1907	0	443	119	0	0
TCFL5	420	0	0	0	0	277	821	298	916	1316	1820	0	432	0	0	0
TANGO2	418.929	0	0	0	0	0	376	350	924	1675	2264	0	276	0	0	0
LIMS4	417.643	0	0	0	0	183	398	270	865	1904	2037	0	190	0	0	0
LIMS3	417.643	0	0	0	0	183	398	270	865	1904	2037	0	190	0	0	0
CBFA2T2	415.714	0	144	0	0	0	1459	136	745	981	1750	0	605	0	0	0
MAD1L1	414.143	0	0	0	0	0	1013	322	874	1384	1692	0	513	0	0	0
GPR143	412.286	98	662	119	352	0	0	279	1004	696	1379	0	1004	179	0	0
SLC49A4	411.857	199	1063	235	538	0	675	199	451	1034	1001	0	371	0	0	0
HSPBAP1	411.857	199	1063	235	538	0	675	199	451	1034	1001	0	371	0	0	0
NUDCD3	411.714	274	1179	250	542	253	789	117	413	853	922	0	172	0	0	0
VILL	410.714	0	0	0	0	0	927	247	803	970	1871	0	710	222	0	0
ATP6V0D1	409.5	0	560	0	194	0	409	239	893	1261	1728	0	449	0	0	0
AGRP	409.5	0	560	0	194	0	409	239	893	1261	1728	0	449	0	0	0
TNPO2	409.214	429	1293	470	782	199	386	99	330	699	561	0	328	0	153	0
ZNF84	407.071	0	590	0	306	0	544	190	792	1507	1284	0	349	137	0	0
CLCN7	406.857	0	225	0	0	0	716	227	906	981	1560	0	934	147	0	401
FNDC3A	406.857	607	1575	358	766	260	680	0	262	370	818	0	0	0	0	0
ALK	406.857	0	0	0	0	143	1398	216	688	749	1712	0	635	155	0	0
AGO4	406.571	0	0	0	0	0	144	170	884	2127	2134	0	233	0	0	0
MEGF9	402.5	0	0	0	0	0	0	311	878	2051	1963	0	284	148	0	0
CLTA	401.571	0	281	0	0	226	1153	158	664	617	2042	0	481	0	0	0
MICAL3	401.5	0	0	0	0	0	286	246	657	1573	2407	0	306	146	0	0
MLPH	401.429	0	0	0	0	0	982	261	896	883	1834	0	639	125	0	0
LMNA	401.071	0	182	0	0	191	1740	105	566	875	1221	0	517	218	0	0
RNASEK	400.929	581	1486	440	798	160	651	104	336	257	425	0	170	0	205	0
SYNC	400.714	0	151	0	0	0	0	262	349	1894	1835	0	775	344	0	0
NRAS	400.643	0	472	0	186	0	548	233	469	1155	1900	0	646	0	0	0
SAMD1	400.071	1092	1831	1053	1483	0	0	0	142	0	0	0	0	0	0	0
FNIP1	400.071	0	393	0	0	0	814	314	998	985	1598	0	499	0	0	0
HRH4	399.214	0	0	0	0	0	317	135	1058	1266	1714	0	1099	0	0	0
EMC2	398.5	254	1222	287	538	0	618	222	770	489	792	0	251	0	136	0
SLC45A2	396.357	0	0	0	0	0	576	288	1312	1040	1665	0	553	115	0	436
ZDHHC5	396	1068	1597	1106	1306	0	0	0	164	147	156	0	0	0	0	0
BAIAP2	394.929	0	233	106	310	104	488	241	778	1162	1563	0	544	0	0	0
TRAPPC2L	394.714	248	1032	124	353	0	558	104	613	834	1281	0	379	0	0	0
GALNS	394.714	248	1032	124	353	0	558	104	613	834	1281	0	379	0	0	0
AKAP8	394.571	737	1310	533	1074	0	244	0	264	540	535	0	287	0	0	0
VPS41	393.357	0	168	0	121	169	1526	177	371	886	1411	0	538	140	0	0
TBC1D30	393.357	163	1057	158	264	0	717	295	491	1120	831	0	225	0	186	0
C17orf49	392.5	581	1486	440	798	160	651	104	336	257	307	0	170	0	205	0
NR4A3	392.429	0	0	0	0	0	1086	285	866	992	1048	0	904	313	0	0
RITA1	392.214	0	332	0	115	0	1514	0	431	561	1070	0	1120	348	0	0
DDX54	392.214	0	332	0	115	0	1514	0	431	561	1070	0	1120	348	0	0
SHROOM2	392	856	1967	859	1512	0	0	0	131	163	0	0	0	0	0	0
PAM	391.929	0	0	0	0	0	325	486	1012	1835	1584	0	245	0	0	0
RAB5B	390.5	0	0	0	0	230	1466	331	949	384	234	0	1565	308	0	0
GIPC1	390.429	0	198	0	0	0	901	0	761	1150	1787	0	669	0	0	0
CAB39L	389.714	0	0	0	0	227	1292	267	848	988	1734	0	100	0	0	0
MAPK6	388.857	0	115	0	0	0	632	228	974	1156	1297	0	885	157	0	0
COX7A2	388.571	0	252	0	0	0	922	121	569	888	1735	0	664	289	0	0
SLF2	388	0	0	0	0	0	613	189	682	1632	1453	0	731	132	0	0
SNX13	387.929	0	168	0	0	0	870	349	659	1114	1907	0	364	0	0	0
DHDDS	387.786	0	219	0	0	0	523	181	966	1452	1823	0	265	0	0	0
NPC2	387.286	0	109	0	0	0	961	171	688	909	1636	0	750	198	0	0
ISCA2	387.286	0	109	0	0	0	961	171	688	909	1636	0	750	198	0	0
LIMS1	387.143	0	0	0	0	84	508	240	781	1777	1842	0	188	0	0	0
SCD	387	0	0	0	0	0	570	248	975	1234	1681	0	710	0	0	0
NDUFAF5	387	0	240	0	0	138	945	316	614	1574	1353	0	238	0	0	0
ESF1	387	0	240	0	0	138	945	316	614	1574	1353	0	238	0	0	0
RPP25	386.643	0	415	0	0	0	262	355	991	1191	1685	0	374	140	0	0
SUPV3L1	385.571	140	949	220	616	0	269	170	353	1165	1331	0	185	0	0	0
FAM124A	385.143	0	0	0	0	0	434	426	974	1811	1140	0	607	0	0	0
SLFN5	384.786	0	204	0	0	0	926	283	694	1608	1202	0	470	0	0	0
SLC27A3	384.786	0	0	0	0	0	412	443	1016	1881	1393	0	242	0	0	0
PKD1L2	384.143	0	191	0	0	137	689	241	448	1064	1913	0	541	154	0	0
UBE2B	383.571	335	1143	158	594	0	220	184	381	876	1030	0	140	0	309	0
CDKL3	383.571	335	1143	158	594	0	220	184	381	876	1030	0	140	0	309	0
NEDD4L	383	0	95	0	0	0	787	175	654	1358	1903	0	390	0	0	0
ACOT7	380.929	0	113	0	0	0	524	167	680	1431	1953	0	299	166	0	0
VAT1	380.643	0	0	0	0	219	1370	158	432	734	1365	0	829	222	0	0
RND2	380.643	0	0	0	0	219	1370	158	432	734	1365	0	829	222	0	0
PARVA	380.286	0	0	0	0	0	0	433	939	1509	2021	0	422	0	0	0
PDPR	380.071	0	175	0	0	0	731	159	837	1006	1639	0	774	0	0	0
NAMPT	379.929	0	138	0	0	0	1435	121	740	1049	1129	0	560	147	0	0
PPP1R1A	379.214	271	988	665	1335	0	0	0	157	1047	846	0	0	0	0	0
ZC3H13	378.857	0	0	0	0	177	1302	0	645	1234	1668	0	278	0	0	0
RHBDD3	378.714	0	0	0	0	331	1033	150	627	858	1492	0	580	231	0	0
EWSR1	378.714	0	0	0	0	331	1033	150	627	858	1492	0	580	231	0	0
VGLL4	378.571	0	217	0	0	0	217	230	744	1645	1820	0	427	0	0	0
PTPN23	378.5	0	251	0	0	0	1048	184	611	1040	1423	0	611	131	0	0
GFM1	377.714	0	0	0	0	0	814	422	805	1511	1261	0	475	0	0	0
TOM1	377.429	0	471	0	133	0	948	200	811	870	1236	0	444	171	0	0
UTP11	377.286	0	384	0	0	0	459	152	615	1655	1700	0	317	0	0	0
ZNF292	376	108	1006	209	415	0	596	190	390	696	1013	0	248	159	234	0
ABHD2	375.857	0	0	0	0	0	420	347	775	1762	1614	0	344	0	0	0
RDH5	375.429	332	1277	369	585	0	648	0	425	861	535	0	224	0	0	0
CAST	374.714	0	0	0	0	0	542	227	692	1356	1839	0	590	0	0	0
SEPTIN9	374.571	0	0	0	0	125	1098	261	701	1641	1019	0	399	0	0	0
USP9X	374	0	408	0	0	0	962	198	647	1053	1259	0	709	0	0	0
CLTC	373.786	0	257	0	0	0	902	251	621	783	1604	0	484	150	181	0
HIF1A	372.714	0	0	0	0	0	480	279	855	1677	1645	0	282	0	0	0
ZNF620	372.071	0	0	0	0	0	0	0	415	2250	2544	0	0	0	0	0
SSH1	371.857	0	0	0	0	0	880	201	621	1166	1625	0	713	0	0	0
THRAP3	371.357	0	599	0	160	0	871	99	570	1026	1510	0	364	0	0	0
MBD6	371.286	0	299	0	0	0	1378	127	359	1122	1057	0	856	0	0	0
DDIT3	371.286	0	299	0	0	0	1378	127	359	1122	1057	0	856	0	0	0
ETFB	371.143	283	1133	393	1134	0	0	140	243	897	973	0	0	0	0	0
TRPM1	370.857	0	0	0	0	156	1246	353	893	707	667	0	859	311	0	426
CHID1	370.786	0	0	0	0	0	268	188	535	1994	1747	0	459	0	0	0
PET117	370.643	278	891	186	385	0	966	140	644	562	812	0	325	0	0	0
KAT14	370.643	278	891	186	385	0	966	140	644	562	812	0	325	0	0	0
MGA	370.429	0	131	0	0	0	733	312	914	982	1561	0	389	164	0	0
LCK	370.071	0	0	0	0	82	432	397	898	1398	1717	0	257	0	0	0
FAM167B	370.071	0	0	0	0	82	432	397	898	1398	1717	0	257	0	0	0
PROS1	368.857	0	0	0	0	0	473	309	599	1803	1980	0	0	0	0	0
WWP2	368.714	170	1042	234	460	0	581	220	350	746	860	0	499	0	0	0
GPNMB	368.5	0	95	0	0	226	1073	148	659	710	2248	0	0	0	0	472
LIMK1	368.071	0	145	0	0	0	0	214	511	2264	2019	0	0	0	0	0
KLF10	368.071	0	0	0	0	0	1168	309	832	640	1116	0	800	288	0	0
SETDB2	367.214	0	0	0	0	227	1292	231	569	988	1734	0	100	0	0	0
RASGRP3	367.214	0	0	0	0	0	266	248	775	1874	1733	0	245	0	0	0
ACP5	367.143	0	0	0	0	0	876	241	855	805	1717	0	456	190	0	0
STX4	367.071	150	722	0	263	159	558	164	389	738	1240	0	603	0	153	0
CAMTA1	366.857	0	323	0	246	0	433	207	748	1536	1062	0	581	0	0	0
ACAD9	366.714	0	305	0	0	0	1275	116	779	778	1493	0	388	0	0	0
CKS2	366.571	0	96	0	0	0	914	227	884	929	1487	0	454	141	0	0
BMF	366.5	0	0	0	0	0	771	276	1078	953	1221	0	663	169	0	0
SLC3A2	365.786	0	274	0	0	234	1114	126	561	654	1637	0	521	0	0	0
GLG1	365.643	396	1294	522	1124	0	0	0	230	1154	399	0	0	0	0	0
THAP7	365.214	0	0	0	0	0	794	263	752	1390	1329	0	585	0	0	0
THEMIS2	364.929	0	0	0	0	0	180	242	682	1597	2089	0	319	0	0	0
STOM	364.929	0	132	0	0	0	597	320	924	1192	1600	0	344	0	0	0
HSBP1L1	364.786	0	0	0	0	0	300	320	918	1182	2095	0	292	0	0	0
COMMD4	364.214	360	1293	406	641	0	296	0	359	706	671	0	367	0	0	0
BCAR1	364.143	0	0	0	0	0	440	191	769	1182	1790	0	726	0	0	0
TPP1	363.5	0	0	0	0	199	684	149	631	1287	1563	0	576	0	0	0
MTRF1	363.357	0	175	0	183	0	181	159	492	1870	1690	0	337	0	0	0
GNS	361.214	163	1057	158	264	0	717	189	475	843	780	0	225	0	186	0
AFG1L	361.214	159	1170	410	929	0	212	101	439	750	681	0	206	0	0	0
UNK	361.143	0	350	0	151	0	1132	132	722	582	1087	0	663	237	0	0
FBRSL1	361.071	0	0	0	0	0	0	442	857	1867	1889	0	0	0	0	0
HBP1	360.786	0	114	0	0	211	996	213	778	742	1626	0	371	0	0	0
KCTD5	360.714	0	140	0	0	0	707	230	802	1081	1341	0	563	186	0	0
ERBIN	360.571	0	0	0	0	226	789	193	524	734	1715	0	665	202	0	0
RAB3GAP2	360.357	239	1294	255	518	0	720	0	388	338	723	0	421	0	149	0
LGALS8	359.643	0	383	0	110	0	473	211	689	1535	1561	0	0	73	0	0
COMMD5	359.571	0	0	0	0	0	482	487	1044	1487	1310	0	224	0	0	0
ARAP3	359.286	0	0	0	0	0	0	293	837	1810	1943	0	147	0	0	0
MAST2	359	0	0	0	0	0	0	163	562	1997	2146	0	158	0	0	0
MYOZ3	358.643	0	0	0	0	0	515	239	611	1990	1376	0	290	0	0	0
NIN	358.5	0	0	0	0	0	924	205	589	1832	1267	0	202	0	0	0
VPS33A	358.214	377	1437	213	606	0	425	114	316	581	532	0	275	0	139	0
SRRM1	357.571	0	434	0	0	0	791	0	489	835	1545	0	912	0	0	0
LARP1	356.643	0	126	0	0	0	921	212	669	913	967	0	931	254	0	0
MMP2	356	0	0	0	0	0	667	154	547	1040	1860	0	716	0	0	0
RBM15	355.286	302	1054	158	444	0	0	208	490	1422	896	0	0	0	0	0
FDX2	355.071	403	1421	279	552	0	656	0	327	394	728	0	211	0	0	0
MLANA	354.357	0	0	0	0	181	1582	403	907	429	930	0	529	0	0	401
KIFC3	354.214	0	0	0	0	0	274	221	791	1431	1791	0	451	0	0	0
MFSD8	353.714	0	0	0	0	0	959	266	759	1191	1485	0	292	0	0	0
ABHD18	353.714	0	0	0	0	0	959	266	759	1191	1485	0	292	0	0	0
NR4A1	353.643	0	0	0	0	0	937	209	451	1513	784	0	856	201	0	0
ELFN1	353.5	0	0	0	0	0	1007	302	1182	477	1302	0	564	115	0	0
U2SURP	352.5	0	599	0	241	0	1118	162	453	809	1038	0	340	175	0	0
CROCC	352.286	0	0	0	0	0	367	212	849	1846	1460	0	198	0	0	0
XCR1	351.857	0	0	0	0	0	0	188	414	1794	2231	0	299	0	0	0
MAGI2	351.571	0	207	0	0	161	954	203	576	845	1512	0	464	0	0	0
ATP1A3	351.357	0	0	0	0	0	0	318	837	1976	1619	0	169	0	0	0
RAPGEF3	351.286	0	160	0	0	0	140	194	562	1832	1421	0	609	0	0	0
VPS26C	350.929	0	227	0	0	0	739	270	700	741	1074	0	912	250	0	0
TRIP6	349.857	0	129	0	0	0	1264	155	558	1107	1135	0	396	154	0	0
TSC22D1	349.143	0	280	0	0	0	781	0	572	893	1866	0	496	0	0	0
UBE3D	348.429	0	323	0	0	0	789	136	648	873	1647	0	462	0	0	0
DOP1A	348.429	0	323	0	0	0	789	136	648	873	1647	0	462	0	0	0
OSBPL1A	348.071	0	0	0	0	0	776	290	890	921	1574	0	422	0	0	0
SLC36A1	347.929	243	1083	199	481	0	371	206	420	417	1136	0	315	0	0	0
HMOX1	347.929	0	0	0	0	0	800	204	682	1230	1593	0	362	0	0	0
KANK1	347.643	0	356	0	239	203	776	283	785	1040	800	0	385	0	0	0
DCT	347.429	0	0	0	0	188	2042	338	1069	188	702	0	337	0	0	156
BROX	346.786	335	1129	318	657	203	927	0	267	274	518	0	227	0	0	0
AIDA	346.786	335	1129	318	657	203	927	0	267	274	518	0	227	0	0	0
PHF8	346.429	561	1883	911	1495	0	0	0	0	0	0	0	0	0	0	0
PLPP4	346.357	0	0	0	0	0	253	183	488	1812	1774	0	339	0	0	0
SPRED1	345.786	137	921	161	346	0	888	204	413	335	681	0	485	270	0	0
EIF3B	345.429	0	151	0	0	0	492	172	744	1673	1341	0	263	0	0	0
RBM28	345.214	0	0	0	0	0	660	151	780	1474	1119	0	483	166	0	0
PIP4P2	345.071	0	103	0	0	0	1062	315	942	1045	746	0	618	0	0	0
UST	344.857	0	0	0	0	152	945	134	647	834	1355	0	527	234	0	0
PACSIN2	344.857	0	152	0	0	0	311	113	423	1681	1931	0	217	0	0	0
USP2	344.429	0	0	0	0	0	129	133	517	1590	1964	0	489	0	0	0
FUS	344.286	0	0	0	0	0	0	234	660	1775	2014	0	137	0	0	0
STAMBPL1	343.5	0	0	0	0	0	323	274	807	1660	1149	0	470	126	0	0
ZNF526	343.286	0	213	0	0	0	165	231	506	1473	1978	0	240	0	0	0
DEDD2	343.286	0	213	0	0	0	165	231	506	1473	1978	0	240	0	0	0
FAF1	341.786	0	193	0	0	0	788	143	572	1239	1387	0	463	0	0	0
DEXI	341.786	0	284	0	84	0	159	382	615	1330	1735	0	196	0	0	0
CLEC16A	341.786	0	284	0	84	0	159	382	615	1330	1735	0	196	0	0	0
BLOC1S1	341	332	1277	369	585	0	648	0	425	379	535	0	224	0	0	0
ANKRD36	340.929	0	0	0	0	0	300	383	834	2024	1007	0	225	0	0	0
ITGA7	340.643	332	1277	369	585	0	648	0	425	379	535	0	219	0	0	0
FAM149A	340.643	0	0	0	0	0	826	270	555	1276	1585	0	257	0	0	0
SLC35A5	340	0	412	0	0	158	983	205	631	1080	1091	0	200	0	0	0
ATG3	340	0	412	0	0	158	983	205	631	1080	1091	0	200	0	0	0
PKN3	339.714	0	0	0	0	0	186	303	507	1396	2162	0	202	0	0	0
TADA1	339.5	287	1188	243	503	0	514	90	258	711	589	0	370	0	0	0
CDK20	339.214	0	697	0	158	0	672	173	614	983	1080	0	372	0	0	0
SYTL2	338.857	0	0	0	0	0	480	236	463	1737	1413	0	415	0	0	0
ZFAND5	338.643	0	0	0	0	0	589	271	886	1096	1659	0	240	0	0	0
UGDH	338	0	0	0	0	0	237	243	633	1595	1630	0	394	0	0	0
RAB29	338	0	651	97	431	0	674	102	668	584	1352	0	173	0	0	0
TBC1D5	337.857	0	147	0	215	0	242	269	911	1368	1068	0	510	0	0	0
MFSD12	337.857	0	0	0	0	0	532	232	506	1225	1569	0	666	0	0	0
NAA16	337.786	0	0	0	0	0	181	159	492	1870	1690	0	337	0	0	0
HSPA4	337.571	0	0	0	0	0	344	250	834	1210	1791	0	297	0	0	0
CCNL1	337.5	0	339	0	0	121	1110	153	530	752	1059	0	661	0	0	0
PICALM	337.429	265	1287	239	444	0	471	221	306	667	511	0	313	0	0	0
AGTRAP	337.214	361	1474	236	544	0	279	0	312	626	704	0	185	0	0	0
FNIP2	337	0	0	0	0	0	323	302	695	1575	1663	0	160	0	0	0
TBC1D13	336.714	0	149	0	0	0	955	152	774	845	1478	0	361	0	0	0
KLHL21	335.857	0	381	113	389	0	185	0	287	1295	1854	0	198	0	0	0
HES1	335.786	0	118	0	0	189	1054	321	595	809	1009	0	459	147	0	0
NPL	334.857	0	117	0	0	0	272	270	700	1670	1256	0	297	106	0	0
FAM13A	334.786	220	1214	197	360	0	682	87	358	664	724	0	181	0	0	0
PRRT2	334.714	0	0	0	0	0	873	239	779	804	1460	0	410	121	0	0
MAZ	334.714	0	0	0	0	0	873	239	779	804	1460	0	410	121	0	0
ANKHD1-EIF4EBP3	334.429	135	827	114	317	0	493	258	486	551	1097	0	404	0	0	0
ANKHD1	334.429	135	827	114	317	0	493	258	486	551	1097	0	404	0	0	0
NEU1	333.643	0	0	0	0	0	459	285	770	1154	1717	0	286	0	0	0
SHMT2	333.357	0	0	0	0	0	419	193	789	1321	1550	0	395	0	0	0
RMI2	333.214	0	0	0	0	184	660	375	887	695	1328	0	536	0	0	0
ITPK1	333.214	0	0	0	0	116	902	290	815	819	977	0	581	165	0	0
SLC25A32	332.857	286	1317	183	514	0	523	174	475	419	590	0	179	0	0	0
DCAF13	332.857	286	1317	183	514	0	523	174	475	419	590	0	179	0	0	0
DENND6A	332.714	329	1262	274	668	0	535	0	366	508	550	0	166	0	0	0
ZFYVE28	332.571	0	131	0	178	0	0	0	822	1813	1712	0	0	0	0	0
NAGK	332.571	0	0	0	0	0	789	206	780	1217	1312	0	352	0	0	0
BBS5	332.5	0	0	0	0	149	1264	149	902	875	1164	0	152	0	0	0
CD63	332.429	0	131	0	0	0	1135	139	547	769	1270	0	461	202	0	0
GTF2A1	332	0	139	0	0	142	757	245	739	1020	1086	0	369	151	0	0
SLC30A2	331.643	0	0	0	0	0	271	203	969	886	2051	0	263	0	0	0
FGR	331.5	0	0	0	0	0	0	89	363	2314	1875	0	0	0	0	0
GATAD2A	331.143	0	0	0	0	0	128	365	662	1837	1423	0	221	0	0	0
NAPA	330.929	0	281	0	0	0	664	280	651	881	1249	0	465	0	162	0
KREMEN2	329.929	0	0	0	0	0	381	366	754	1708	1164	0	246	0	0	0
PRR5	329.5	0	0	0	0	0	124	290	802	1600	1659	0	138	0	0	0
TRMT5	329.357	0	0	0	0	0	506	173	283	1640	2009	0	0	0	0	0
SLC38A6	329.357	0	0	0	0	0	506	173	283	1640	2009	0	0	0	0	0
WDR81	329.286	194	727	175	407	0	363	208	423	577	1239	0	297	0	0	0
TRMO	329.143	137	570	0	147	0	1142	180	422	773	859	0	378	0	0	0
SH3BP2	328.571	0	0	0	0	0	156	202	754	1667	1618	0	203	0	0	0
UCN2	327.857	0	164	0	0	123	552	213	762	839	1122	0	706	109	0	0
PFKFB4	327.857	0	164	0	0	123	552	213	762	839	1122	0	706	109	0	0
AKR1A1	327.857	0	142	0	0	0	582	137	556	1578	1161	0	434	0	0	0
HMGCL	327.571	0	305	0	0	0	465	0	756	879	1726	0	455	0	0	0
EPG5	327.357	0	0	0	0	0	288	350	342	1373	2230	0	0	0	0	0
YBX2	327.286	0	0	0	0	0	468	145	1164	926	1490	0	389	0	0	0
TIGD6	326.714	0	312	0	0	0	717	107	575	643	1579	0	641	0	0	0
HMGXB3	326.714	0	312	0	0	0	717	107	575	643	1579	0	641	0	0	0
DGLUCY	326.571	0	0	0	0	143	602	254	946	740	1353	0	411	123	0	0
MEST	326.214	0	0	0	0	0	242	135	802	1366	1848	0	174	0	0	0
TRAF1	326.071	0	0	0	0	0	587	144	622	797	1675	0	493	247	0	0
PARP15	326.071	0	0	0	0	188	769	171	422	1227	1581	0	207	0	0	0
MRPL27	325.786	367	1286	211	450	217	417	0	276	500	480	0	224	0	133	0
EME1	325.786	367	1286	211	450	217	417	0	276	500	480	0	224	0	133	0
AVPI1	325.571	0	0	0	0	0	454	201	933	1105	1303	0	562	0	0	0
NBN	325.214	0	0	0	0	0	693	254	877	1030	1120	0	453	126	0	0
GNA13	325.214	0	163	0	97	0	398	278	799	838	1679	0	301	0	0	0
LDB1	324.714	0	0	0	0	0	441	256	685	1569	1361	0	234	0	0	0
QTRT1	324.429	205	1142	282	404	0	410	218	456	830	595	0	0	0	0	0
CXXC5	324.071	0	0	0	0	0	453	169	387	1353	1713	0	270	192	0	0
PEX14	323.857	50	523	0	296	0	454	159	435	840	1606	0	171	0	0	0
DFFA	323.857	50	523	0	296	0	454	159	435	840	1606	0	171	0	0	0
ITGB3	323.786	0	0	0	0	0	0	124	737	1606	2066	0	0	0	0	0
CREBRF	323.714	0	201	0	0	0	952	165	795	519	1370	0	530	0	0	0
VAC14	323.571	0	152	0	0	0	631	137	652	1253	1306	0	399	0	0	0
SLC43A3	323.286	0	0	0	0	0	169	264	620	1429	1751	0	293	0	0	0
DLEU7	323.286	0	0	0	0	0	262	0	303	1805	2156	0	0	0	0	0
UBE2D3	323	0	0	0	0	0	821	371	648	876	1242	0	414	150	0	0
SDHD	323	0	0	0	0	0	0	277	634	1691	1920	0	0	0	0	0
SNRPA	322.929	217	1145	214	443	0	397	0	265	662	715	0	286	0	177	0
C19orf54	322.929	217	1145	214	443	0	397	0	265	662	715	0	286	0	177	0
SIRT1	322.5	108	647	0	248	0	596	109	535	775	868	0	474	155	0	0
RNF220	322.429	168	942	123	301	0	307	0	425	782	1273	0	193	0	0	0
PPP1R1B	322.429	0	0	0	0	0	346	154	851	985	1653	0	525	0	0	0
CTSF	322.429	0	0	0	0	0	867	213	738	1085	1434	0	177	0	0	0
ECHDC1	322.357	0	143	0	0	0	394	269	632	995	1483	0	358	239	0	0
DIPK1C	322.357	0	0	0	0	206	1042	262	947	200	319	0	1309	228	0	0
ELF1	321.286	0	0	0	160	0	787	220	800	830	1065	0	507	129	0	0
CNTLN	321.143	0	0	0	0	0	273	304	883	1232	1387	0	417	0	0	0
ZNHIT2	320.571	0	0	0	0	0	198	387	852	1471	1331	0	249	0	0	0
TM7SF2	320.571	0	0	0	0	0	198	387	852	1471	1331	0	249	0	0	0
DUX4	320.571	736	776	684	770	0	183	366	263	318	392	0	0	0	0	0
SKAP2	319.429	0	0	0	0	117	939	0	662	768	1665	0	321	0	0	0
LYRM2	319.286	0	168	0	0	0	352	300	621	1280	1310	0	439	0	0	0
SPG21	319.214	0	110	0	0	0	521	258	676	1289	1321	0	294	0	0	0
COMMD8	319.143	0	240	0	0	0	531	352	732	874	1380	0	359	0	0	0
CCDC30	318.929	0	391	0	0	114	354	0	378	1972	959	0	297	0	0	0
TMEM97	318.786	0	0	0	0	0	376	158	760	1273	1401	0	495	0	0	0
MGAT5B	317.929	0	0	0	0	0	492	247	553	1255	1399	0	373	132	0	0
RPA3	317.643	0	0	0	0	0	199	0	398	1794	2056	0	0	0	0	0
SREK1	316.643	285	927	196	382	0	529	132	450	367	864	0	187	114	0	0
ADAR	315.786	0	329	0	0	0	615	205	434	1773	919	0	146	0	0	0
RABGAP1L	315.643	0	421	205	571	0	307	162	381	841	1531	0	0	0	0	0
MED28	315.643	215	1311	156	415	0	279	100	447	411	1085	0	0	0	0	0
SYNGAP1	315.429	0	194	0	0	0	515	251	739	922	1431	0	364	0	0	0
CUTA	315.429	0	194	0	0	0	515	251	739	922	1431	0	364	0	0	0
GABARAPL1	314.643	0	0	0	0	0	931	275	521	1131	1084	0	322	141	0	0
CAPG	314.643	0	146	0	105	0	0	82	303	1328	2191	0	250	0	0	0
KLHL38	314.571	0	0	0	0	0	156	460	1263	974	1432	0	119	0	0	0
CPQ	313.929	0	0	0	0	0	376	329	826	945	1462	0	320	137	0	0
ANAPC7	313.5	0	0	0	0	0	204	211	870	1790	1122	0	192	0	0	0
TAF6L	313.429	170	782	102	211	0	546	0	331	1065	693	0	343	145	0	0
CTSD	313.286	0	0	0	0	0	241	310	772	888	1797	0	378	0	0	0
SMPD1	313.143	0	0	0	0	0	1124	212	565	972	925	0	384	202	0	0
SH3BP4	312.929	0	0	0	0	0	469	466	991	1278	1177	0	0	0	0	416
PRLR	312.929	0	0	0	0	0	0	138	778	1707	1476	0	282	0	0	0
UBAP2	312.643	241	832	188	377	0	464	192	370	731	490	0	254	0	238	0
GSG1	312.571	0	171	0	0	0	581	293	924	802	1311	0	294	0	0	0
COA7	312.214	0	417	0	0	0	438	154	470	1241	1427	0	224	0	0	0
THUMPD3	312.071	0	0	0	0	0	248	210	678	1659	1008	0	415	151	0	0
IRF2BP2	311.714	0	252	0	0	0	843	209	321	1150	1353	0	236	0	0	0
BORCS7	311.571	0	0	0	0	0	519	290	467	1260	1467	0	359	0	0	0
LRRC58	311.286	0	114	0	0	0	414	348	841	1067	1344	0	230	0	0	0
ZCRB1	311	0	0	0	0	0	795	225	796	958	1155	0	425	0	0	0
PPHLN1	311	0	0	0	0	0	795	225	796	958	1155	0	425	0	0	0
FAM90A1	310.786	348	1373	599	1179	0	0	0	122	508	222	0	0	0	0	0
SLC35A4	310.714	0	102	0	0	0	414	228	397	1520	1197	0	377	115	0	0
APBB3	310.714	0	102	0	0	0	414	228	397	1520	1197	0	377	115	0	0
GOLGA4	310.643	0	119	0	0	156	945	105	558	600	1319	0	394	153	0	0
GCN1	310.429	0	0	0	0	0	370	261	762	1551	1164	0	238	0	0	0
DENND2B	309.286	0	0	0	0	0	0	311	516	1313	1868	0	322	0	0	0
SPG11	309	0	174	0	0	0	262	175	607	678	2048	0	382	0	0	0
NUP188	308.929	156	741	70	236	0	507	154	463	676	1087	0	235	0	0	0
DOLK	308.929	156	741	70	236	0	507	154	463	676	1087	0	235	0	0	0
SRRD	308.286	0	188	0	0	0	1398	117	430	506	758	0	719	200	0	0
SMARCA2	308.286	0	0	0	0	0	0	381	534	1851	1410	0	140	0	0	0
NRBF2	308.286	0	243	0	0	0	175	231	777	1162	1728	0	0	0	0	0
HPS4	308.286	0	188	0	0	0	1398	117	430	506	758	0	719	200	0	0
ADCK1	308.071	0	0	0	0	0	396	384	678	1176	1223	0	319	137	0	0
ST7	308	0	0	0	0	0	583	384	719	1243	1056	0	327	0	0	0
ANKRD33	307.929	0	222	0	0	0	186	0	293	1961	1649	0	0	0	0	0
CUL5	307.5	0	378	0	122	0	492	210	652	805	1029	0	506	111	0	0
IL4I1	307.286	0	328	0	0	0	452	157	527	753	1915	0	170	0	0	0
PCGF1	306.714	0	333	0	0	0	398	160	332	1536	1313	0	222	0	0	0
LBX2	306.714	0	333	0	0	0	398	160	332	1536	1313	0	222	0	0	0
GRN	306.643	0	121	0	0	0	553	134	656	1028	1391	0	410	0	0	0
VPS37C	306.429	0	0	0	0	0	171	188	848	1422	1257	0	404	0	0	0
ADAM17	306.429	0	0	0	0	0	0	144	435	1864	1847	0	0	0	0	0
MPV17	306.357	0	0	0	0	0	579	156	697	1160	1318	0	379	0	0	0
USP28	306.286	178	984	280	424	0	192	0	636	752	638	0	204	0	0	0
ANKRD10	305.643	0	0	0	0	62	1106	127	385	609	1001	0	699	290	0	0
ZP3	304.857	0	0	0	0	0	213	139	213	1462	2097	0	144	0	0	0
NRL	304.286	0	0	0	0	0	784	186	483	852	1045	0	747	163	0	0
PACC1	304.214	0	0	0	0	0	439	170	510	1143	1695	0	302	0	0	0
HSP90B1	304.143	0	362	0	145	0	143	144	237	2298	790	0	139	0	0	0
SLC39A1	304	73	494	163	363	0	122	159	507	1272	1103	0	0	0	0	0
APOLD1	303.429	0	0	0	0	168	298	232	828	841	1392	0	489	0	0	0
NOC3L	303.286	0	0	0	0	0	716	212	879	921	989	0	529	0	0	0
CYP2U1	303	0	0	0	0	0	946	250	772	740	1002	0	532	0	0	0
FITM2	302.571	0	218	0	0	0	973	193	510	675	703	0	737	227	0	0
UCKL1	302.429	295	1184	392	924	0	250	0	270	410	509	0	0	0	0	0
BCL6	302.357	0	106	0	0	0	1032	117	496	695	1296	0	491	0	0	0
DCAF11	302.286	0	0	0	0	0	784	158	483	852	1045	0	747	163	0	0
PRRC2C	302.143	0	235	0	0	0	601	164	689	694	1655	0	192	0	0	0
SLC38A7	302	0	354	0	0	0	339	132	376	1379	1271	0	377	0	0	0
DCTN4	301.357	231	1039	197	571	0	380	113	312	386	742	0	248	0	0	0
VPS13C	301.214	0	0	0	0	0	320	263	981	1120	1154	0	379	0	0	0
METRNL	300.929	0	0	0	0	0	0	162	417	1737	1897	0	0	0	0	0
KIF6	300.286	0	0	0	0	0	516	282	593	1074	1443	0	296	0	0	0
PCDH1	300.214	0	0	0	0	0	390	314	650	1992	701	0	156	0	0	0
MBL2	300.071	0	0	0	0	0	0	289	1022	1230	1660	0	0	0	0	0
TSPAN10	299.929	0	0	0	0	0	1146	117	589	689	1321	0	337	0	0	0
TCTEX1D4	299.714	0	0	0	0	170	343	314	633	1033	1438	0	265	0	0	0
TBC1D16	299.714	0	0	0	0	0	649	161	385	1372	1388	0	241	0	0	0
PACS1	299.714	0	0	0	0	0	233	340	422	1516	1426	0	259	0	0	0
BTBD19	299.714	0	0	0	0	170	343	314	633	1033	1438	0	265	0	0	0
CISD2	299.643	0	0	0	0	0	821	371	648	876	1242	0	237	0	0	0
LAMTOR5	299.5	0	0	0	0	0	325	223	463	1678	1154	0	350	0	0	0
UTP3	298.929	0	0	0	0	0	471	134	624	1540	1091	0	325	0	0	0
SNRPD2	298.714	0	0	0	0	0	555	165	702	1485	983	0	292	0	0	0
QPCTL	298.714	0	0	0	0	0	555	165	702	1485	983	0	292	0	0	0
CEP131	298.5	0	0	0	0	0	0	454	531	2235	959	0	0	0	0	0
DUSP3	298.286	0	0	0	0	0	586	224	431	958	1673	0	304	0	0	0
CFAP97D1	298.286	0	0	0	0	0	586	224	431	958	1673	0	304	0	0	0
CHKA	298.214	0	120	0	0	0	450	130	759	910	1501	0	305	0	0	0
TPM4	298.071	0	0	0	0	0	0	216	412	1201	2026	0	318	0	0	0
ZNF391	297.929	0	0	0	0	0	206	214	447	2037	1133	0	134	0	0	0
ASB5	297.929	0	0	0	0	0	0	148	316	1720	1987	0	0	0	0	0
SLC23A2	297.714	0	0	0	0	0	417	213	509	1597	1283	0	149	0	0	0
CSDC2	297.643	0	0	0	0	0	433	174	525	941	1703	0	391	0	0	0
PAK1IP1	297.571	0	109	0	0	232	969	204	401	736	980	0	535	0	0	0
C6orf52	297.571	0	109	0	0	232	969	204	401	736	980	0	535	0	0	0
SH3PXD2B	297.214	0	0	0	0	0	0	292	363	1461	2045	0	0	0	0	0
MED26	297.071	0	0	0	0	0	682	300	736	918	1193	0	330	0	0	0
DGKZ	296.929	0	0	0	0	0	250	245	744	1333	1410	0	175	0	0	0
TEX10	296.357	0	352	0	0	0	859	196	588	595	1178	0	381	0	0	0
PSMD7	296.214	0	0	0	0	0	0	208	404	1709	1737	0	89	0	0	0
EPHA2	295.786	0	0	0	0	0	0	174	322	1864	1781	0	0	0	0	0
ATP5IF1	295.571	0	370	0	0	0	211	120	543	940	1954	0	0	0	0	0
OR12D1	295.429	0	0	0	0	221	1309	0	560	689	1205	0	152	0	0	0
HYAL1	295.429	0	0	0	0	0	0	207	454	1878	1597	0	0	0	0	0
TMEM40	295.286	0	0	0	0	0	0	0	326	1770	1654	0	384	0	0	0
CAMLG	295.214	0	139	0	0	0	665	144	506	934	1080	0	579	86	0	0
MSANTD3	295.143	0	0	0	0	0	992	155	430	926	1629	0	0	0	0	0
TOP3A	295	0	310	0	113	0	779	0	549	624	993	0	597	165	0	0
SQSTM1	295	0	362	0	0	0	586	236	408	624	1387	0	346	181	0	0
SMCR8	295	0	310	0	113	0	779	0	549	624	993	0	597	165	0	0
PPM1H	294.929	0	0	0	0	0	653	392	850	770	1152	0	312	0	0	0
MLST8	294.5	0	0	0	0	0	248	295	1025	1098	1291	0	166	0	0	0
VPS18	294.429	0	0	0	0	0	459	91	537	1231	1347	0	457	0	0	0
DR1	294.214	0	0	0	0	0	217	217	770	1626	1060	0	229	0	0	0
SEPHS2	293.786	0	208	0	0	0	392	192	613	1158	1385	0	165	0	0	0
CRTC2	293.643	73	494	163	363	0	0	136	507	1272	1103	0	0	0	0	0
CD59	293.286	0	0	0	0	0	682	283	618	749	1486	0	288	0	0	0
MTMR14	293	0	97	0	0	0	385	106	873	614	1547	0	480	0	0	0
SPAG9	292.786	0	133	0	0	0	390	217	341	1031	1655	0	332	0	0	0
LACC1	292.786	0	0	0	0	0	0	198	812	861	1680	0	548	0	0	0
CCDC122	292.786	0	0	0	0	0	0	198	812	861	1680	0	548	0	0	0
ATF4	292.214	0	325	0	0	519	1485	0	196	208	419	0	644	295	0	0
GUF1	291.714	0	340	0	127	0	528	208	588	840	815	0	521	117	0	0
CCR10	291.643	0	0	0	0	0	496	208	699	1133	1328	0	219	0	0	0
ZBTB38	291.429	0	78	0	0	0	166	97	401	1509	1609	0	220	0	0	0
PTAFR	291.429	0	0	0	0	0	0	176	416	1726	1562	0	200	0	0	0
LSM5	290.857	0	143	0	0	0	814	0	749	769	1357	0	240	0	0	0
AVL9	290.857	0	143	0	0	0	814	0	749	769	1357	0	240	0	0	0
NHLRC1	290.714	0	0	0	0	0	362	227	747	970	1297	0	467	0	0	0
LRRC37A3	290.571	0	569	0	279	0	438	105	566	434	1068	0	390	219	0	0
LIN54	290.357	0	0	0	0	0	760	124	433	672	1541	0	391	144	0	0
CTTN	290.286	0	0	0	0	0	278	115	377	1228	1900	0	166	0	0	0
HEXB	290.071	0	0	0	0	0	485	171	739	1003	1310	0	353	0	0	0
B4GALT2	290.071	89	478	0	133	0	357	184	301	1204	860	0	229	0	226	0
ATP6V0B	290.071	89	478	0	133	0	357	184	301	1204	860	0	229	0	226	0
CFB	289.571	0	0	0	0	0	0	0	249	2042	1763	0	0	0	0	0
ESCO1	289.5	0	0	0	0	0	295	278	587	1337	990	0	401	165	0	0
YBX1	289.357	0	0	0	0	0	494	364	467	1177	1262	0	287	0	0	0
RAB5A	288.857	0	1110	141	416	0	332	0	460	446	755	0	228	0	156	0
EFHB	288.857	0	1110	141	416	0	332	0	460	446	755	0	228	0	156	0
STXBP1	288.5	0	0	0	0	0	569	195	622	705	1948	0	0	0	0	0
CDIP1	288.214	0	140	0	0	0	508	168	693	1013	1239	0	274	0	0	0
MDM4	287.857	0	0	0	0	0	174	145	538	1557	1616	0	0	0	0	0
RFX2	287.714	433	1499	683	1150	0	0	0	104	159	0	0	0	0	0	0
VPS26A	287.429	164	494	0	166	0	398	134	689	526	875	0	271	98	209	0
TMEM9	287.429	0	0	0	0	0	0	0	164	1865	1995	0	0	0	0	0
UXS1	287.357	0	208	0	0	0	204	0	254	1595	1762	0	0	0	0	0
ADGRG6	287.286	0	0	0	0	0	619	146	269	1012	1976	0	0	0	0	0
COMMD9	287.214	0	676	0	349	0	319	125	582	693	935	0	124	0	218	0
PRKAG2	287.071	0	0	0	0	0	334	195	489	1193	1465	0	343	0	0	0
OXR1	287.071	0	0	0	0	0	0	260	883	1647	1229	0	0	0	0	0
ABCF1	286.786	0	0	0	0	0	707	194	497	1215	924	0	321	157	0	0
EPS8L2	286.714	0	0	0	0	0	1110	201	900	522	314	0	794	173	0	0
EPC1	286.714	0	685	151	228	0	959	0	304	367	601	0	403	316	0	0
DEAF1	286.714	0	0	0	0	0	1110	201	900	522	314	0	794	173	0	0
MTCH2	286.571	0	0	0	0	0	604	159	431	1191	1123	0	399	105	0	0
KRT34	286.571	0	0	0	0	0	0	0	123	1971	1918	0	0	0	0	0
CTSK	285.786	0	0	0	0	0	0	255	602	1174	1970	0	0	0	0	0
TMEM259	285.571	0	0	0	146	0	0	236	455	1602	1559	0	0	0	0	0
PTK6	285.571	0	0	0	0	0	208	274	713	1692	911	0	200	0	0	0
STX7	285.071	0	0	0	0	0	584	343	762	761	1267	0	274	0	0	0
PC	285.071	0	0	0	0	0	619	98	650	919	1253	0	368	84	0	0
LCORL	285.071	0	259	0	171	0	700	212	711	923	552	0	463	0	0	0
PPT1	284.929	0	265	0	0	0	701	0	468	548	1215	0	644	148	0	0
CRYM	284.929	0	97	0	0	0	699	146	375	1109	1563	0	0	0	0	0
ATP6V0E1	284.929	0	138	0	0	0	467	186	556	818	1411	0	260	153	0	0
CD70	284.857	0	0	0	0	0	0	226	587	1541	1466	0	168	0	0	0
EPM2A	284.571	0	0	0	0	0	451	220	783	866	1298	0	366	0	0	0
HAGH	284.429	0	437	0	0	0	659	236	509	713	1049	0	379	0	0	0
FAHD1	284.429	0	437	0	0	0	659	236	509	713	1049	0	379	0	0	0
MELTF	283.714	0	0	0	0	0	269	193	281	1376	1853	0	0	0	0	0
DIPK1A	283.643	0	0	0	0	0	0	279	789	1213	1690	0	0	0	0	0
SELENOH	283.571	0	222	0	0	0	733	0	475	1003	791	0	593	153	0	0
PTPRM	282.929	0	0	0	0	0	200	172	659	929	1855	0	146	0	0	0
ACBD3	282.786	0	0	0	0	0	0	116	487	1484	1872	0	0	0	0	0
AGAP3	282.714	0	0	0	0	0	0	148	524	1203	1883	0	200	0	0	0
NXT1	282.571	0	0	0	0	0	213	176	449	1821	1083	0	214	0	0	0
MRPL44	282.5	0	0	0	0	0	117	0	306	2004	1528	0	0	0	0	0
UPP1	282.286	0	0	0	0	0	786	319	409	1077	1166	0	195	0	0	0
RSPH14	282.214	0	0	0	0	0	200	119	419	1221	1294	0	559	139	0	0
RAB36	282.214	0	0	0	0	0	200	119	419	1221	1294	0	559	139	0	0
TIMM22	281.786	0	197	0	0	0	658	119	556	994	654	0	603	164	0	0
DENND4B	281.357	0	0	0	0	0	649	212	644	1036	1108	0	290	0	0	0
ARVCF	281.357	0	0	0	0	0	0	0	0	1675	2264	0	0	0	0	0
MFSD5	281.214	0	474	0	0	0	144	0	515	1068	1493	0	243	0	0	0
PSMC4	281	0	0	0	0	0	474	156	658	990	1172	0	484	0	0	0
UBE4B	280.857	235	1204	264	464	0	261	109	176	495	438	0	286	0	0	0
STAT6	280.786	0	426	0	0	131	522	119	297	820	1065	0	410	141	0	0
STAG3	280.786	0	0	0	0	0	786	0	609	843	1044	0	498	151	0	0
GPC2	280.786	0	0	0	0	0	786	0	609	843	1044	0	498	151	0	0
SNRPF	280.571	0	0	0	0	0	539	196	438	796	1482	0	477	0	0	0
SLC35E4	280.5	0	152	0	0	0	131	153	526	1264	1497	0	204	0	0	0
NIPAL4	280.429	0	0	0	0	0	0	115	189	1516	2106	0	0	0	0	0
ARID4A	280.429	0	0	0	0	0	548	355	638	804	1411	0	170	0	0	0
WIPF1	280	0	0	0	0	0	105	342	791	1444	1238	0	0	0	0	0
MITF	279.929	0	462	0	167	173	1418	236	569	349	176	0	369	0	0	0
INPP4B	279.714	0	0	0	0	0	654	259	500	1530	820	0	153	0	0	0
CAPN7	279.571	0	0	0	0	0	319	238	942	1178	1033	0	204	0	0	0
SNX27	279.143	0	189	0	144	0	128	0	125	1407	1738	0	177	0	0	0
GNB2	279.143	104	989	201	440	182	477	0	318	368	482	0	347	0	0	0
TRAPPC6A	278.929	0	92	0	0	0	941	145	436	749	1056	0	486	0	0	0
BLOC1S3	278.929	0	92	0	0	0	941	145	436	749	1056	0	486	0	0	0
PISD	278.643	0	0	0	0	0	166	168	530	1994	909	0	134	0	0	0
TMEM268	278.571	0	0	0	0	0	581	0	544	1093	1300	0	382	0	0	0
ATXN2	278.429	0	0	0	0	0	343	216	769	1146	1236	0	188	0	0	0
NAA38	278.143	222	831	303	504	0	130	238	433	974	259	0	0	0	0	0
RNF41	277.714	0	0	0	0	0	179	118	459	1702	1246	0	184	0	0	0
NABP2	277.714	0	0	0	0	0	179	118	459	1702	1246	0	184	0	0	0
ZNF706	277.214	146	883	157	359	0	0	277	657	534	661	0	207	0	0	0
ESRP2	277	0	0	0	0	0	148	156	687	1152	1500	0	235	0	0	0
AGA	277	0	146	0	0	0	566	137	512	770	1384	0	263	100	0	0
TJP2	276.786	0	0	0	0	0	240	181	601	979	1281	0	593	0	0	0
GZF1	276.714	0	434	101	117	0	422	305	421	859	875	0	340	0	0	0
PGRMC2	276.643	0	0	0	0	0	654	280	765	853	1007	0	193	121	0	0
SSBP1	276.571	0	0	0	0	0	951	107	440	1362	707	0	305	0	0	0
SCAMP3	276.286	0	224	0	0	0	602	130	419	999	1286	0	208	0	0	0
CD82	276.143	0	0	0	0	0	184	157	462	1379	1421	0	263	0	0	0
ZCCHC9	276.071	0	0	0	0	0	0	284	594	1275	1712	0	0	0	0	0
CARD19	275.929	0	0	0	0	0	0	187	539	1571	1566	0	0	0	0	0
HS1BP3	275.857	0	143	0	0	0	412	219	745	784	1348	0	211	0	0	0
ST6GALNAC3	275.786	0	0	0	0	0	286	218	473	751	1882	0	251	0	0	0
HRH1	275.571	0	145	0	0	0	0	0	0	1642	2071	0	0	0	0	0
ABCB5	275.571	0	0	0	0	0	1298	0	550	522	1488	0	0	0	0	0
PWP1	274.429	0	488	0	259	0	545	182	512	569	887	0	400	0	0	0
RBM6	274.357	0	0	0	0	0	615	224	466	1029	1139	0	368	0	0	0
GNAL	274.357	0	0	0	0	0	0	156	468	1686	1531	0	0	0	0	0
CPED1	274.357	0	0	0	0	0	230	334	474	1363	1300	0	140	0	0	0
RGS20	274.286	0	0	0	0	0	360	340	921	1414	805	0	0	0	0	0
CABLES1	274	0	0	0	0	0	907	265	739	722	892	0	311	0	0	0
EIF5A2	273.857	0	0	0	0	184	1123	0	681	381	1117	0	348	0	0	0
ZFP91	273.714	0	162	0	0	0	537	140	474	1049	1160	0	218	92	0	0
TMCC3	273.714	0	0	0	0	0	306	206	640	998	1012	0	670	0	0	0
LPXN	273.714	0	162	0	0	0	537	140	474	1049	1160	0	218	92	0	0
GATAD1	273.143	0	0	0	0	0	972	0	592	416	1483	0	361	0	0	0
BHLHE40	272.643	0	261	0	0	0	548	212	461	853	846	0	456	180	0	0
HMGN2	272.571	0	503	140	330	0	194	0	402	687	1152	0	408	0	0	0
RNMT	272.429	0	120	0	0	0	444	115	622	752	1422	0	339	0	0	0
FAM210A	272.429	0	120	0	0	0	444	115	622	752	1422	0	339	0	0	0
UGT8	272.286	0	0	0	0	0	374	160	550	1857	871	0	0	0	0	0
SLC25A36	272.286	0	0	0	0	0	693	203	457	911	1319	0	229	0	0	0
SPATA25	272.214	0	334	0	123	0	601	113	380	804	1147	0	185	124	0	0
RUBCNL	272.214	0	0	0	0	134	862	247	1116	764	230	0	458	0	0	0
MRPS2	272.071	370	1300	180	356	0	487	0	187	322	434	0	173	0	0	0
MARVELD1	272.071	0	0	0	0	0	236	248	646	1470	1034	0	175	0	0	0
C9orf116	272.071	370	1300	180	356	0	487	0	187	322	434	0	173	0	0	0
MRPL40	271.929	0	0	0	0	0	931	131	634	719	730	0	662	0	0	0
HIRA	271.929	0	0	0	0	0	931	131	634	719	730	0	662	0	0	0
HIBADH	271.857	0	196	0	0	0	679	0	525	492	1433	0	335	146	0	0
CHMP6	271.714	0	0	0	0	0	0	217	506	1555	1369	0	157	0	0	0
UBA52	271.643	0	170	0	0	0	626	0	454	961	1127	0	465	0	0	0
ALKBH2	271.643	0	0	0	0	0	214	183	456	1103	1847	0	0	0	0	0
SH2D5	271.571	0	242	0	0	0	475	107	150	866	1800	0	162	0	0	0
DNAJC16	271.5	211	878	124	520	159	344	0	247	507	596	0	215	0	0	0
CASP9	271.5	211	878	124	520	159	344	0	247	507	596	0	215	0	0	0
SOCS3	271.429	0	0	0	0	0	0	276	742	1195	1412	0	175	0	0	0
SBNO1	271.286	267	1347	239	528	0	419	0	241	190	368	0	199	0	0	0
ARID5B	271.286	0	0	0	0	0	225	232	724	1192	1425	0	0	0	0	0
CNTNAP1	270.786	0	0	0	0	0	205	208	699	1133	1328	0	218	0	0	0
LEP	270.714	0	0	0	0	0	0	102	180	1861	1647	0	0	0	0	0
PHYHIP	270.643	0	0	0	0	0	594	273	549	833	1196	0	344	0	0	0
ZC3H11A	270.357	248	1089	163	355	0	384	0	336	384	673	0	153	0	0	0
ZBED6	270.357	248	1089	163	355	0	384	0	336	384	673	0	153	0	0	0
MICU1	269.714	0	272	0	0	0	300	0	494	975	1159	0	344	232	0	0
MINDY2	269.429	0	0	0	0	0	313	205	747	1129	759	0	487	132	0	0
EP300	269.286	0	0	0	0	0	1058	0	325	384	1311	0	494	198	0	0
EFEMP2	269.143	0	162	0	148	0	0	201	568	1562	1127	0	0	0	0	0
OSCP1	269	0	0	0	0	0	235	187	273	1271	1405	0	237	158	0	0
TAMALIN	268.643	0	0	0	0	0	616	269	690	324	1562	0	300	0	0	0
EIF4H	268.643	0	0	0	0	0	359	169	843	1215	1020	0	155	0	0	0
GRHL3	268.5	0	0	0	0	187	983	0	430	571	1033	0	397	158	0	0
CLUAP1	268.214	0	287	0	0	0	780	139	555	575	940	0	479	0	0	0
C16orf90	268.214	0	287	0	0	0	780	139	555	575	940	0	479	0	0	0
SLC38A2	268	0	588	141	263	0	260	197	478	803	787	0	235	0	0	0
RPP30	267.714	0	205	0	0	0	444	139	601	647	1295	0	417	0	0	0
NPLOC4	267.5	0	0	0	0	0	1146	0	589	689	1321	0	0	0	0	0
SPART	267.286	0	186	0	0	0	563	203	701	814	1013	0	262	0	0	0
LTBR	267.286	0	159	0	0	0	522	152	584	445	1294	0	586	0	0	0
NTMT1	267.214	0	812	0	277	0	671	135	484	475	572	0	315	0	0	0
FIS1	267.214	0	435	0	269	0	501	227	548	712	840	0	209	0	0	0
CPEB1	266.929	0	0	0	0	0	364	281	739	772	1215	0	366	0	0	0
C1QTNF1	266.643	0	0	0	0	0	156	211	726	1116	1406	0	118	0	0	0
ZSCAN22	266.357	0	355	0	285	0	782	94	469	633	867	0	244	0	0	0
FTL	266.286	132	569	128	400	0	372	142	221	841	923	0	0	0	0	0
TSC2	266.214	224	788	150	298	0	400	228	401	566	575	0	97	0	0	0
NTHL1	266.214	224	788	150	298	0	400	228	401	566	575	0	97	0	0	0
SLC2A5	265.857	0	0	0	0	0	0	0	129	1646	1947	0	0	0	0	0
GLIS2	265.714	0	0	0	0	0	251	140	359	1087	1758	0	125	0	0	0
CARD16	265.643	0	0	0	0	0	359	256	416	1222	1466	0	0	0	0	0
TNFRSF11A	265.571	0	0	0	0	0	0	0	265	1831	1622	0	0	0	0	0
DENR	265.286	0	0	0	0	0	444	199	332	1506	953	0	280	0	0	0
DHPS	265.214	383	1381	282	695	0	338	0	126	228	280	0	0	0	0	0
TCHH	265.143	0	0	0	0	0	0	507	928	997	889	0	201	190	0	0
ARL8B	265.143	0	214	0	0	0	575	161	646	509	1258	0	349	0	0	0
THEM4	265	0	0	0	0	0	816	281	786	640	401	0	663	123	0	0
MARCHF8	264.714	0	844	140	393	0	333	117	513	545	583	0	238	0	0	0
SLC19A2	264.5	0	0	0	0	0	506	286	711	672	1241	0	287	0	0	0
CFLAR	264.5	0	0	0	0	0	139	66	203	1824	1471	0	0	0	0	0
BRI3	264.5	0	0	0	0	0	245	219	477	1051	1711	0	0	0	0	0
CAMK2D	264.357	0	0	0	0	0	740	174	528	542	1473	0	244	0	0	0
ZDHHC17	264.286	0	0	0	0	0	907	100	610	696	533	0	854	0	0	0
LYST	264.286	0	0	0	0	0	623	211	470	859	1205	0	332	0	0	0
NR1D1	264	0	0	0	0	0	572	125	719	766	1373	0	141	0	0	0
RAD23A	263.857	0	205	0	0	0	467	83	642	901	1068	0	328	0	0	0
MXRA7	263.857	0	0	0	0	0	225	176	562	1269	1258	0	204	0	0	0
CALD1	263.714	0	0	0	0	175	519	216	480	973	1169	0	160	0	0	0
SHLD2	263.429	0	0	0	0	0	568	280	616	1010	978	0	236	0	0	0
GLUD1	263.429	0	0	0	0	0	568	280	616	1010	978	0	236	0	0	0
PLEC	263.214	0	0	0	0	0	187	307	782	915	1303	0	191	0	0	0
OSBPL6	263.143	0	0	0	0	0	275	220	572	1237	1105	0	275	0	0	0
FSTL3	263.071	0	0	0	0	0	464	152	336	1325	1173	0	233	0	0	0
PDE12	263	0	174	0	0	0	726	148	420	1174	778	0	262	0	0	0
NBPF15	262.929	0	0	0	0	0	354	198	416	1067	1426	0	220	0	0	0
SLC22A23	262.643	0	510	0	167	0	497	260	628	746	623	0	246	0	0	0
RAB27A	262.571	0	0	0	0	122	665	286	606	797	1037	0	163	0	0	426
TSNAXIP1	262.571	0	415	0	317	0	0	341	645	1000	958	0	0	0	0	0
RANBP10	262.571	0	415	0	317	0	0	341	645	1000	958	0	0	0	0	0
BIN3	262.571	0	0	0	0	0	387	172	469	683	1559	0	247	159	0	0
ZNF787	262.5	0	0	0	0	0	459	127	654	1331	606	0	373	125	0	0
LRRC37B	262.286	0	289	0	150	0	644	159	371	504	1172	0	383	0	0	0
RCAN3	262.071	0	0	0	0	0	0	182	305	2131	1051	0	0	0	0	0
CDC16	261.857	0	0	0	0	0	196	162	581	997	1450	0	280	0	0	0
SYCN	261.786	0	0	0	0	0	478	0	404	910	1572	0	301	0	0	0
NCCRP1	261.786	0	0	0	0	0	478	0	404	910	1572	0	301	0	0	0
APP	261.786	0	0	0	0	0	243	215	827	881	1249	0	250	0	0	0
PI15	261.643	0	0	0	0	0	275	381	841	506	1660	0	0	0	0	0
SLC17A5	261.571	0	0	0	0	0	336	158	610	742	1672	0	144	0	0	0
P4HA2	261.429	0	0	0	0	0	0	171	184	2018	1287	0	0	0	0	0
CYB561	261.429	0	0	0	0	0	0	207	1153	1477	823	0	0	0	0	0
CIPC	261.286	0	0	0	0	0	276	175	449	1434	964	0	360	0	0	0
ANKRD50	261.214	0	0	0	0	0	586	218	584	1214	720	0	335	0	0	0
SPRR1B	261.071	0	0	0	0	0	355	155	523	1574	1048	0	0	0	0	0
ATXN2L	261.071	0	110	0	0	0	1002	0	394	599	984	0	566	0	0	0
ESR1	261	0	0	0	0	0	0	140	686	951	1877	0	0	0	0	0
TOMM20	260.929	0	289	0	0	0	581	179	475	746	1116	0	267	0	0	0
UNG	260.857	0	0	0	0	0	214	80	258	1484	1616	0	0	0	0	0
NREP	260.786	0	0	0	0	0	365	246	531	1032	1077	0	400	0	0	0
PIK3CA	260.5	296	1273	571	1080	0	0	0	0	173	254	0	0	0	0	0
NAA50	260.357	128	926	140	432	0	540	134	325	306	555	0	159	0	0	0
ATP6V1A	260.357	128	926	140	432	0	540	134	325	306	555	0	159	0	0	0
SPATA12	260.286	0	0	0	0	0	242	0	273	1235	1690	0	204	0	0	0
ATF2	260.286	0	0	0	0	0	477	119	457	673	1491	0	427	0	0	0
S100A6	260.143	0	464	0	164	0	296	0	193	900	1434	0	191	0	0	0
C12orf73	260	0	406	0	0	0	725	0	577	634	961	0	337	0	0	0
UVRAG	259.857	0	168	0	0	0	658	0	424	930	1195	0	263	0	0	0
IP6K3	259.857	0	0	0	0	0	0	174	790	1211	1312	0	151	0	0	0
CDH24	259.786	0	0	0	0	0	278	174	302	1215	1460	0	208	0	0	0
ADNP	259.714	0	259	0	0	0	473	109	766	761	853	0	415	0	0	0
TMEM88	259.571	222	831	303	504	0	130	211	292	974	167	0	0	0	0	0
CYB5D1	259.571	222	831	303	504	0	130	211	292	974	167	0	0	0	0	0
TTC37	259.5	0	168	0	0	0	309	137	637	738	1406	0	238	0	0	0
KDM4C	259.5	96	765	0	360	0	431	163	420	518	673	0	207	0	0	0
ARSK	259.5	0	168	0	0	0	309	137	637	738	1406	0	238	0	0	0
SMIM3	259.143	0	0	0	0	0	0	175	268	1318	1867	0	0	0	0	0
SRPK2	258.786	0	0	0	0	0	380	205	593	1025	1133	0	287	0	0	0
NOTCH2	258.714	0	0	0	0	0	252	117	424	1267	1175	0	310	77	0	0
HES4	258.714	0	0	0	0	0	145	159	597	1042	1504	0	175	0	0	0
SLC25A40	258.071	0	0	0	0	114	532	0	746	1043	832	0	346	0	0	0
DBF4	258.071	0	0	0	0	114	532	0	746	1043	832	0	346	0	0	0
SDHC	257.929	0	119	0	0	0	665	0	482	610	1588	0	147	0	0	0
MPZ	257.929	0	119	0	0	0	665	0	482	610	1588	0	147	0	0	0
RPUSD4	257.714	0	485	0	206	0	198	327	522	751	926	0	193	0	0	0
FAM118B	257.714	0	485	0	206	0	198	327	522	751	926	0	193	0	0	0
SPHK1	257.429	0	0	0	0	0	252	242	564	1168	1215	0	163	0	0	0
LSM10	257.143	0	0	0	0	0	391	0	175	1265	1564	0	205	0	0	0
PSG3	257.071	0	686	0	189	0	0	0	132	1299	1293	0	0	0	0	0
CHRND	257	0	0	0	0	0	0	0	461	1454	1526	0	157	0	0	0
TMPPE	256.786	0	0	0	0	0	263	220	859	1011	1049	0	193	0	0	0
GLB1	256.786	0	0	0	0	0	263	220	859	1011	1049	0	193	0	0	0
TRAF2	256.643	0	0	0	0	0	355	333	780	857	1129	0	139	0	0	0
SIVA1	256.643	0	0	0	0	0	342	248	644	1169	986	0	204	0	0	0
ZCCHC3	256.571	0	95	0	0	0	566	191	359	1043	989	0	349	0	0	0
R3HDM2	256.429	0	0	0	0	0	347	239	603	859	1222	0	320	0	0	0
INHBC	256.429	0	0	0	0	0	347	239	603	859	1222	0	320	0	0	0
DCK	256.286	0	0	0	0	0	325	201	743	845	1079	0	226	169	0	0
TMEM258	256.214	177	859	100	511	0	436	0	335	529	546	0	94	0	0	0
FEN1	256.214	177	859	100	511	0	436	0	335	529	546	0	94	0	0	0
COA6	256.214	0	131	0	0	0	1245	94	252	345	819	0	445	256	0	0
ZFP36	256	0	200	0	0	0	617	148	305	837	1154	0	323	0	0	0
KRTAP2-3	256	0	0	0	0	0	317	94	463	1493	1064	0	153	0	0	0
PMP22	255.929	0	0	0	0	0	859	194	661	541	1089	0	239	0	0	0
CCNT1	255.5	205	909	0	347	0	214	150	327	665	568	0	192	0	0	0
MMAA	255.429	0	0	0	0	0	747	263	794	906	612	0	254	0	0	0
BUB1	255.429	0	0	0	0	0	0	198	322	2200	856	0	0	0	0	0
FCRLB	255.214	0	0	0	0	0	940	0	303	1040	891	0	399	0	0	0
GABRR2	255	0	0	0	0	0	0	283	415	1721	1151	0	0	0	0	0
EMP3	254.929	0	0	0	0	0	308	0	359	1195	1356	0	351	0	0	0
CCDC114	254.929	0	0	0	0	0	308	0	359	1195	1356	0	351	0	0	0
SULT1C2	254.857	0	0	0	0	0	156	0	327	1099	1801	0	185	0	0	0
TRIB3	254.786	0	143	0	0	0	718	201	578	772	1007	0	148	0	0	0
GPR153	254.714	0	0	0	0	0	0	123	182	1819	1442	0	0	0	0	0
HELLS	254.643	264	1252	407	901	0	0	0	130	356	255	0	0	0	0	0
BANP	254.643	91	649	147	461	0	0	0	206	995	1016	0	0	0	0	0
RRP1	254.571	0	0	0	0	0	276	258	693	1400	800	0	137	0	0	0
RNF13	254.571	0	0	0	0	0	325	227	578	1136	1190	0	108	0	0	0
GTF3C4	254.5	0	0	0	0	0	366	270	605	1239	928	0	155	0	0	0
DDX31	254.5	0	0	0	0	0	366	270	605	1239	928	0	155	0	0	0
RAB33A	254.429	0	0	0	0	0	230	117	310	1118	1602	0	185	0	0	0
CYP1B1	254.143	0	0	0	0	0	149	203	361	1154	1371	0	320	0	0	0
GTPBP6	254.071	0	111	0	0	0	300	340	526	1149	884	0	247	0	0	0
DHRS3	254.071	0	0	0	0	0	226	67	471	1141	1344	0	308	0	0	0
STEAP1B	254	0	0	0	0	0	628	210	718	1115	643	0	242	0	0	0
NDST1	254	0	0	0	0	0	0	109	447	1081	1658	0	261	0	0	0
SLMAP	253.857	0	166	0	0	226	985	0	474	468	985	0	250	0	0	0
NUP50	253.714	0	0	0	0	0	365	262	708	1285	752	0	180	0	0	0
ZNF318	253.643	0	0	0	0	0	435	154	526	685	1365	0	386	0	0	0
YWHAQ	253.643	0	0	0	0	0	343	229	685	917	1179	0	198	0	0	0
YARS1	253.5	0	150	0	0	0	311	132	483	930	1299	0	244	0	0	0
WBP2	253.5	0	660	92	415	0	330	0	197	850	881	0	124	0	0	0
S100PBP	253.5	0	150	0	0	0	311	132	483	930	1299	0	244	0	0	0
PAXBP1	253.429	0	0	0	0	209	455	212	807	811	694	0	360	0	0	0
MRPS18B	253.286	0	0	0	0	0	348	104	455	591	1883	0	165	0	0	0
S100A2	253.143	0	0	0	0	0	212	166	277	1392	1328	0	169	0	0	0
PPP1R15A	253	0	516	0	76	0	560	128	478	443	1131	0	210	0	0	0
CEBPE	252.714	0	0	0	0	0	211	0	238	1901	1188	0	0	0	0	0
NRIP3	252.5	0	0	0	0	0	0	0	157	1896	1482	0	0	0	0	0
PUF60	252.429	0	0	0	0	0	187	228	970	910	771	0	468	0	0	0
AKAP10	252.357	0	152	0	0	0	831	0	784	339	625	0	676	126	0	0
STMN1	252.214	0	257	0	0	0	435	193	580	797	1039	0	230	0	0	0
SLC9A8	251.929	0	0	0	0	0	216	141	459	1164	1547	0	0	0	0	0
CC2D1B	251.5	0	193	0	0	0	228	191	550	799	1322	0	238	0	0	0
ARL4A	251.429	0	0	0	0	0	431	351	523	853	1008	0	354	0	0	0
WHAMM	251.357	0	149	0	0	0	260	135	525	1129	924	0	397	0	0	0
LMLN	251.357	0	0	0	0	160	367	195	521	964	1127	0	185	0	0	0
IQCG	251.357	0	0	0	0	160	367	195	521	964	1127	0	185	0	0	0
FSD2	251.357	0	149	0	0	0	260	135	525	1129	924	0	397	0	0	0
DYNC2H1	251.357	146	830	81	363	0	245	115	235	950	377	0	177	0	0	0
NOTCH2NLA	251.071	0	0	0	0	0	353	157	428	1035	931	0	501	110	0	0
GART	250.857	0	0	0	0	0	490	149	635	751	1102	0	265	120	0	0
FOXRED2	250.786	0	0	0	0	0	478	231	844	935	830	0	193	0	0	0
SLC39A13	250.714	0	0	0	0	0	141	149	364	1269	1311	0	276	0	0	0
MATR3	250.5	0	263	0	0	0	232	68	454	1001	1304	0	185	0	0	0
TLE3	250.357	0	0	0	0	0	132	197	448	1218	1510	0	0	0	0	0
SMDT1	250.357	0	0	0	0	0	600	189	430	1057	800	0	429	0	0	0
TOM1L2	250	380	1490	398	712	0	248	0	96	0	0	0	0	0	176	0
DRC3	250	380	1490	398	712	0	248	0	96	0	0	0	0	0	176	0
AHI1	249.929	0	0	0	0	0	334	224	328	1016	1456	0	141	0	0	0
TYR	249.857	0	0	0	0	0	465	277	576	851	1329	0	0	0	0	0
SPRED2	249.714	0	0	0	0	0	261	253	580	1482	817	0	103	0	0	0
PANK4	249.643	116	628	85	285	0	0	111	267	1106	506	0	391	0	0	0
HES5	249.643	116	628	85	285	0	0	111	267	1106	506	0	391	0	0	0
DDX19B	249.643	0	0	0	0	0	0	149	507	1617	1222	0	0	0	0	0
C11orf86	249.643	0	0	0	0	0	0	125	376	1726	1268	0	0	0	0	0
RIPK4	249.571	0	0	0	0	0	1072	170	669	548	727	0	308	0	0	0
EEF2	249.571	245	1153	199	632	0	0	0	170	594	501	0	0	0	0	0
SMAD7	249.5	0	0	0	0	0	0	95	342	1777	1279	0	0	0	0	0
CNOT4	249.429	0	152	0	0	0	449	201	433	915	1051	0	291	0	0	0
ATP6V1B2	249.286	0	152	0	0	0	238	231	758	783	1098	0	230	0	0	0
ZNF691	249.214	270	1238	172	546	0	0	0	0	471	792	0	0	0	0	0
SERPINF1	249.214	0	0	0	0	0	472	262	1096	573	779	0	307	0	0	0
GMFB	249.143	0	192	0	0	168	608	216	523	735	720	0	326	0	0	0
CPNE8	249.143	0	0	0	0	0	210	189	567	1107	1168	0	247	0	0	0
CAD	249.143	0	0	0	0	0	444	144	577	878	1229	0	216	0	0	0
B3GAT3	249.143	0	0	0	0	0	238	131	282	1427	1220	0	190	0	0	0
ATRAID	249.143	0	0	0	0	0	444	144	577	878	1229	0	216	0	0	0
ZNF131	249.071	0	0	0	0	0	275	171	970	838	987	0	246	0	0	0
CIC	249.071	0	303	0	0	0	895	189	439	893	384	0	266	118	0	0
TMEM192	249	0	0	0	0	0	1040	0	550	402	1124	0	370	0	0	0
STAT1	249	0	0	0	0	0	442	176	551	721	1029	0	567	0	0	0
ITGB2	248.714	294	1323	288	830	0	0	0	145	136	466	0	0	0	0	0
SCAF11	248.643	0	134	0	0	0	568	158	406	970	830	0	415	0	0	0
PHC2	248.571	0	0	0	0	0	203	293	448	1538	998	0	0	0	0	0
CFAP77	248.571	0	0	0	0	0	0	117	344	1832	1187	0	0	0	0	0
STIP1	248.5	0	511	82	428	0	282	166	454	612	857	0	87	0	0	0
ESRRA	248.5	0	0	0	0	0	227	152	333	752	1781	0	234	0	0	0
CATSPERZ	248.5	0	0	0	0	0	227	152	333	752	1781	0	234	0	0	0
VPS11	248.429	0	304	0	0	0	420	243	535	760	929	0	139	0	148	0
SERTAD2	248.286	0	0	0	0	0	231	138	520	965	1270	0	352	0	0	0
BNIP3L	248.286	0	0	0	0	0	415	225	471	1140	974	0	251	0	0	0
NCOA7	248.214	0	92	0	259	0	302	161	425	978	1035	0	223	0	0	0
FBXL3	248	119	1290	449	726	0	0	88	279	387	134	0	0	0	0	0
CAVIN3	248	0	0	0	0	0	0	266	613	1225	1168	0	200	0	0	0
RIOK3	247.929	0	0	0	0	0	199	128	757	901	1230	0	256	0	0	0
NDRG4	247.929	0	101	0	0	0	0	0	105	1440	1713	0	112	0	0	0
ERCC6	247.786	0	0	0	0	0	264	93	543	877	1364	0	328	0	0	0
PPP1R37	247.714	0	0	0	0	0	198	0	183	1073	1714	0	155	145	0	0
BIRC7	247.714	0	0	0	0	0	588	120	332	1095	868	0	465	0	0	0
AK7	247.714	0	0	0	0	0	0	202	508	1451	1079	0	228	0	0	0
MBP	247.643	0	0	0	0	0	292	364	725	784	1086	0	216	0	0	0
ATIC	247.571	0	0	0	0	0	491	175	457	786	1175	0	382	0	0	0
FRG2C	247.214	719	618	772	705	0	136	338	0	0	173	0	0	0	0	0
ALX1	247.214	0	78	0	0	0	448	306	929	619	796	0	285	0	0	0
GRIK2	246.929	0	111	0	0	0	791	212	897	653	278	0	515	0	0	0
CTDP1	246.929	0	296	0	102	0	628	224	459	520	828	0	400	0	0	0
PPP1R12B	246.857	0	213	0	0	206	585	96	568	614	950	0	224	0	0	0
MAN1C1	246.714	0	0	0	0	0	145	0	143	1115	2051	0	0	0	0	0
IFI16	246.714	0	0	0	0	188	842	145	638	736	746	0	159	0	0	0
AIFM2	246.714	0	0	0	0	0	405	265	519	770	856	0	473	166	0	0
PDE4DIP	246.571	0	0	0	0	0	549	131	603	755	832	0	582	0	0	0
IL19	246.571	0	158	0	0	0	0	148	492	896	1758	0	0	0	0	0
IL10	246.571	0	158	0	0	0	0	148	492	896	1758	0	0	0	0	0
ASB2	246.286	0	0	0	0	0	342	108	281	1144	1441	0	132	0	0	0
ZNF507	246	0	275	0	0	0	599	92	384	525	1073	0	496	0	0	0
LYPLAL1	246	0	0	0	0	0	428	159	467	412	1786	0	192	0	0	0
LY6E	246	0	0	0	0	0	127	253	763	1253	895	0	153	0	0	0
PSG7	245.857	0	0	0	0	0	389	0	333	1213	1507	0	0	0	0	0
PCOTH	245.857	0	130	0	0	0	516	206	659	611	929	0	391	0	0	0
MIPEP	245.857	0	130	0	0	0	516	206	659	611	929	0	391	0	0	0
EIF3A	245.857	0	167	0	0	0	180	231	650	959	1087	0	168	0	0	0
TBC1D17	245.643	0	199	0	0	0	686	0	411	516	1226	0	401	0	0	0
AKT1S1	245.643	0	199	0	0	0	686	0	411	516	1226	0	401	0	0	0
SRSF2	245.5	0	139	0	0	0	289	202	566	704	1358	0	179	0	0	0
MFSD11	245.5	0	139	0	0	0	289	202	566	704	1358	0	179	0	0	0
MRM3	245.429	0	93	0	0	0	937	163	582	454	868	0	339	0	0	0
GLOD4	245.429	0	93	0	0	0	937	163	582	454	868	0	339	0	0	0
ADM	245.286	0	0	0	0	0	445	229	433	1057	1119	0	151	0	0	0
GDNF	245.214	0	0	0	0	0	279	163	684	1110	1004	0	193	0	0	0
WBP4	245.143	0	0	0	160	0	787	220	644	587	398	0	507	129	0	0
RRAGD	245	0	0	0	0	0	186	299	740	968	860	0	377	0	0	0
CRTC1	245	0	0	0	0	0	447	215	368	1077	1102	0	221	0	0	0
IST1	244.929	0	0	0	0	0	478	127	478	740	994	0	448	164	0	0
YOD1	244.857	0	0	0	0	0	374	193	363	1137	1164	0	197	0	0	0
PFKFB2	244.857	0	0	0	0	0	374	193	363	1137	1164	0	197	0	0	0
MYOZ2	244.857	0	0	0	0	0	331	87	236	1262	1512	0	0	0	0	0
COX5A	244.857	0	0	0	0	0	334	176	550	921	968	0	479	0	0	0
STK4	244.786	0	265	0	0	0	642	148	665	560	844	0	303	0	0	0
EIF1	244.786	0	0	0	0	0	389	0	746	605	1236	0	451	0	0	0
SYNRG	244.571	0	0	0	0	0	484	261	568	676	1136	0	299	0	0	0
ZNF749	244.357	0	149	0	0	0	0	212	426	1081	1192	0	361	0	0	0
PSMG1	244.286	0	0	0	0	0	381	174	685	777	946	0	457	0	0	0
NME1-NME2	244.071	0	148	0	0	0	444	195	611	815	1204	0	0	0	0	0
NME1	244.071	0	148	0	0	0	444	195	611	815	1204	0	0	0	0	0
LSS	244	0	0	0	0	0	221	233	552	1344	896	0	170	0	0	0
ZBTB20	243.929	0	0	0	0	0	423	177	411	1041	1180	0	183	0	0	0
OR7C1	243.929	0	0	0	0	0	186	161	551	805	1449	0	263	0	0	0
OR7A5	243.929	0	0	0	0	0	186	161	551	805	1449	0	263	0	0	0
MAB21L3	243.929	0	0	0	0	0	0	0	188	1685	1542	0	0	0	0	0
CELF1	243.929	0	0	0	0	0	258	97	334	1042	1588	0	96	0	0	0
TSPAN14	243.857	0	100	0	0	0	239	102	408	1260	1087	0	218	0	0	0
DPH2	243.857	89	478	0	133	0	357	156	243	643	860	0	229	0	226	0
A2M	243.714	0	0	0	0	0	0	303	520	1804	785	0	0	0	0	0
FHL2	243.571	0	0	0	0	0	133	172	246	1626	1233	0	0	0	0	0
CYP20A1	243.571	0	504	0	189	0	331	124	414	742	865	0	241	0	0	0
MICAL2	243.429	0	0	0	0	310	494	168	864	722	850	0	0	0	0	0
KCNH4	243.429	0	0	0	0	0	234	285	762	673	1103	0	351	0	0	0
HCRT	243.429	0	0	0	0	0	234	285	762	673	1103	0	351	0	0	0
GALNT18	243.357	0	0	0	0	0	0	228	626	1474	949	0	130	0	0	0
RIN3	243.214	0	0	0	0	0	0	0	148	1301	1956	0	0	0	0	0
C2CD4D	243.214	0	0	0	0	0	478	146	501	1256	790	0	234	0	0	0
MAD2L1BP	243.071	0	67	0	0	0	318	221	524	1199	948	0	126	0	0	0
CDK18	243	0	0	0	0	0	272	0	203	1771	1156	0	0	0	0	0
TNFAIP3	242.929	150	868	140	337	0	468	0	235	321	721	0	161	0	0	0
NAB2	242.929	0	0	0	0	0	560	286	382	1068	681	0	302	122	0	0
COMMD10	242.929	0	0	0	0	0	145	138	678	1427	1013	0	0	0	0	0
TATDN1	242.786	0	0	0	0	0	334	338	875	878	708	0	266	0	0	0
NDUFB9	242.786	0	0	0	0	0	334	338	875	878	708	0	266	0	0	0
CSF1R	242.643	0	0	0	0	0	0	183	263	1214	1737	0	0	0	0	0
ABLIM1	242.571	0	0	0	0	0	0	122	297	1397	1580	0	0	0	0	0
STEAP1	242.429	0	0	0	0	0	709	121	492	801	687	0	443	141	0	0
PSG5	241.786	0	0	0	0	0	283	0	163	1154	1785	0	0	0	0	0
GSR	241.786	0	0	0	0	0	207	177	657	1342	850	0	152	0	0	0
LATS2	241.714	144	1098	0	294	0	311	105	310	339	577	0	206	0	0	0
COLEC10	241.571	0	0	0	0	0	0	242	742	1670	728	0	0	0	0	0
ANKRD36C	241.5	0	0	0	0	0	404	271	552	1282	661	0	211	0	0	0
POGK	241.357	0	0	0	0	0	334	199	436	1522	735	0	153	0	0	0
JAK1	241.357	0	0	0	0	0	556	158	492	861	1220	0	92	0	0	0
RPL22	241.286	0	0	0	0	0	180	108	511	1012	1300	0	267	0	0	0
MFSD14A	241.214	0	0	0	0	0	244	118	582	916	1043	0	305	169	0	0
RPIA	241.143	0	151	0	126	0	214	232	527	1179	774	0	173	0	0	0
NPAT	241	0	0	0	0	0	265	181	556	1029	1077	0	266	0	0	0
ATM	241	0	0	0	0	0	265	181	556	1029	1077	0	266	0	0	0
DUOXA1	240.929	0	0	0	0	0	0	0	160	1573	1640	0	0	0	0	0
OTUD3	240.857	0	223	0	0	0	345	0	435	675	1447	0	247	0	0	0
FAM81A	240.857	0	0	0	0	0	227	174	643	769	1207	0	352	0	0	0
FBXW8	240.714	0	0	0	0	0	573	199	539	895	732	0	432	0	0	0
EHD1	240.714	0	0	0	0	0	354	166	466	1052	731	0	448	153	0	0
PAK6	240.5	0	0	0	0	0	0	0	175	1561	1631	0	0	0	0	0
CARS1	240.357	0	0	0	0	0	0	198	331	1501	1335	0	0	0	0	0
ZNF688	240.143	0	0	0	0	0	180	101	310	776	1816	0	179	0	0	0
HNRNPD	240.143	0	590	0	259	0	441	169	399	738	396	0	222	148	0	0
IFIH1	240.071	142	895	0	284	0	386	0	249	434	856	0	115	0	0	0
GCA	240.071	142	895	0	284	0	386	0	249	434	856	0	115	0	0	0
PARD6G	240	0	0	0	0	0	0	112	315	1218	1715	0	0	0	0	0
NEURL2	239.643	0	334	0	123	0	601	113	380	676	819	0	185	124	0	0
CTSA	239.643	0	334	0	123	0	601	113	380	676	819	0	185	124	0	0
STRIP2	239.429	0	0	0	0	0	78	103	124	1156	1891	0	0	0	0	0
SLC36A4	239.429	0	0	0	0	0	135	168	573	1387	957	0	132	0	0	0
RBM17	239.429	0	0	0	0	0	501	186	671	744	858	0	392	0	0	0
LRRC8A	239.429	0	0	0	0	0	290	178	317	1322	1245	0	0	0	0	0
KYAT1	239.429	0	0	0	0	0	290	178	317	1322	1245	0	0	0	0	0
EIF4B	239.429	0	650	0	251	0	311	126	282	439	1094	0	199	0	0	0
FKBP5	239.357	0	279	0	155	0	133	199	346	958	925	0	356	0	0	0
CRTAP	238.857	0	0	0	0	0	258	270	475	776	1366	0	199	0	0	0
BNC2	238.786	0	0	0	0	0	133	204	337	1025	1543	0	101	0	0	0
SETD6	238.643	0	0	0	0	0	172	210	589	1290	1080	0	0	0	0	0
TBC1D12	238.571	0	0	0	0	0	0	0	122	1179	1884	0	155	0	0	0
RUFY3	238.571	0	83	0	0	0	332	157	460	891	1287	0	0	130	0	0
PXYLP1	238.571	0	0	0	0	0	145	236	469	1403	762	0	325	0	0	0
DDX39A	238.571	0	132	0	0	0	475	0	399	558	1513	0	263	0	0	0
PIR	238.5	0	0	0	0	0	1463	164	875	174	508	0	155	0	0	0
BMX	238.5	0	0	0	0	0	1463	164	875	174	508	0	155	0	0	0
ACTR3	238.357	0	0	0	0	0	156	160	318	1396	1307	0	0	0	0	0
TXNIP	238.143	0	0	0	0	0	692	207	514	798	961	0	162	0	0	0
IL1RN	238.143	0	0	0	0	0	0	0	0	1511	1823	0	0	0	0	0
SPATA2	238.071	0	651	0	307	0	224	163	327	932	416	0	313	0	0	0
CLN6	238.071	0	0	0	0	0	318	156	783	721	1193	0	162	0	0	0
CAPN15	238.071	0	199	0	0	0	0	0	264	1315	1555	0	0	0	0	0
BIRC6	238.071	0	0	0	0	0	299	155	501	1384	780	0	214	0	0	0
BCL2L2-PABPN1	237.929	0	0	0	0	0	0	0	845	853	1633	0	0	0	0	0
BCL2L2	237.929	0	0	0	0	0	0	0	845	853	1633	0	0	0	0	0
PFKFB3	237.714	0	0	0	0	0	738	170	773	410	896	0	341	0	0	0
PTPDC1	237.643	217	860	80	312	0	0	168	311	616	650	0	113	0	0	0
ARHGEF5	237.5	0	0	0	0	0	334	189	875	1053	358	0	516	0	0	0
HNF4G	237.286	0	0	0	0	0	165	285	754	973	986	0	159	0	0	0
LAPTM4A	236.857	0	0	0	0	0	525	156	478	1031	928	0	198	0	0	0
PIFO	236.786	0	0	0	0	0	366	0	484	412	1752	0	301	0	0	0
NPM1	236.786	0	0	0	0	0	361	79	666	797	988	0	424	0	0	0
COL9A2	236.643	0	0	0	0	0	123	0	0	2106	1084	0	0	0	0	0
GYG1	236.429	0	0	0	0	0	160	340	710	898	1028	0	174	0	0	0
SRM	236.286	0	0	0	0	0	405	175	401	671	1452	0	204	0	0	0
TMEM159	236.214	0	0	0	0	0	0	147	331	1249	1479	0	101	0	0	0
SS18L1	236.214	0	0	0	0	0	0	410	652	1101	1144	0	0	0	0	0
PSMA7	236.214	0	0	0	0	0	0	410	652	1101	1144	0	0	0	0	0
DNAH3	236.214	0	0	0	0	0	0	147	331	1249	1479	0	101	0	0	0
MTDH	235.929	0	0	0	0	0	317	189	549	999	1117	0	132	0	0	0
SLC6A17	235.643	0	0	0	0	0	0	116	183	1393	1607	0	0	0	0	0
LNPK	235.357	0	593	0	225	0	433	168	316	565	760	0	235	0	0	0
SLC25A16	235.286	0	0	0	0	0	203	153	688	366	1501	0	383	0	0	0
PSG4	235.214	0	0	0	0	0	156	0	157	1251	1729	0	0	0	0	0
IVL	235.214	0	0	0	0	0	0	0	111	1368	1814	0	0	0	0	0
WDR82	235.143	0	0	0	0	0	0	124	0	1824	1344	0	0	0	0	0
SUB1	235.143	135	639	0	253	0	131	116	288	650	1080	0	0	0	0	0
SLC35B2	235	0	310	0	0	0	788	112	423	442	692	0	523	0	0	0
ZC3H15	234.857	0	0	0	0	0	383	229	425	1052	884	0	315	0	0	0
ST3GAL4	234.786	0	0	0	0	0	586	0	426	798	1211	0	266	0	0	0
RB1CC1	234.786	0	0	0	0	0	0	288	342	1189	1468	0	0	0	0	0
ZFP36L2	234.714	0	0	0	0	0	356	189	515	841	1089	0	296	0	0	0
ABCF3	234.643	0	0	0	0	0	123	121	501	1519	809	0	212	0	0	0
REXO4	234.571	0	151	0	0	0	551	0	383	679	778	0	615	127	0	0
RC3H2	234.571	117	775	0	337	0	612	0	253	456	505	0	229	0	0	0
ADAMTS13	234.571	0	151	0	0	0	551	0	383	679	778	0	615	127	0	0
ZNF367	234.286	0	619	0	207	0	772	134	319	318	571	0	340	0	0	0
PKN2	234.286	0	0	0	0	0	109	120	575	816	1256	0	404	0	0	0
TMEM94	234.214	0	0	0	0	0	0	148	483	1765	883	0	0	0	0	0
SNAI2	234.143	0	0	0	0	0	473	276	930	497	460	0	642	0	0	0
MAPK1	234.143	0	119	0	0	0	926	106	429	469	871	0	358	0	0	0
PHB	233.714	0	315	0	218	0	488	0	275	553	1183	0	240	0	0	0
CYSTM1	233.714	0	0	0	0	0	228	158	305	873	1376	0	332	0	0	0
CCDC97	233.714	0	178	0	0	0	1018	0	292	263	861	0	660	0	0	0
CAMKK1	233.714	0	0	0	0	0	492	165	755	896	627	0	337	0	0	0
CMTR2	233.643	0	0	0	0	0	272	272	701	862	919	0	245	0	0	0
SLC1A4	233.571	0	0	0	0	125	686	198	538	599	884	0	240	0	0	0
PMVK	233.571	67	634	170	316	0	530	0	335	669	431	0	118	0	0	0
CELSR3	233.571	0	0	0	0	0	550	164	454	1204	668	0	230	0	0	0
KHDRBS1	233.286	0	0	0	0	0	239	150	423	1367	969	0	118	0	0	0
ATP6V0D2	233	0	0	0	0	0	0	0	423	1000	1839	0	0	0	0	0
IFRD1	232.929	0	200	0	148	0	278	139	367	849	1206	0	74	0	0	0
SUPT16H	232.857	0	346	0	0	0	323	179	304	1160	813	0	135	0	0	0
PURB	232.857	0	0	0	0	0	484	210	407	716	1043	0	400	0	0	0
SGO1	232.786	171	858	96	257	0	240	135	413	449	415	0	225	0	0	0
LRRC61	232.786	0	0	0	0	0	0	156	217	1078	1808	0	0	0	0	0
SIRPA	232.643	0	0	0	0	179	1137	149	753	0	788	0	251	0	0	0
GMPR	232.571	0	0	0	0	222	1175	235	374	227	668	0	355	0	0	429
RUNDC3B	232.571	0	0	0	0	0	173	270	709	1374	562	0	168	0	0	0
NSRP1	232.5	127	694	223	710	0	0	124	394	494	489	0	0	0	0	0
TBC1D14	232.429	0	0	0	0	0	315	220	689	836	1017	0	177	0	0	0
SPTBN4	232.286	0	0	0	0	0	822	153	400	679	740	0	330	128	0	0
MYPN	232.286	0	0	0	0	0	0	0	374	1624	1254	0	0	0	0	0
BLVRB	232.286	0	0	0	0	0	822	153	400	679	740	0	330	128	0	0
TBC1D15	232.071	0	0	0	0	159	896	118	362	631	720	0	363	0	0	0
OSBPL8	232.071	0	465	0	213	0	865	129	398	398	457	0	324	0	0	0
ORAI1	232.071	193	687	169	257	0	273	0	219	463	988	0	0	0	0	0
OARD1	232.071	0	0	0	0	0	363	0	252	667	1967	0	0	0	0	0
TEN1	232	0	716	0	252	0	366	0	453	459	538	0	317	0	147	0
GPR146	232	0	0	0	0	0	556	232	1057	356	786	0	261	0	0	0
ACOX1	232	0	716	0	252	0	366	0	453	459	538	0	317	0	147	0
SCAMP4	231.929	0	163	0	0	0	583	0	521	584	1045	0	351	0	0	0
EXOSC5	231.929	0	0	0	0	0	128	0	484	1689	946	0	0	0	0	0
BCKDHA	231.929	0	0	0	0	0	128	0	484	1689	946	0	0	0	0	0
BAHCC1	231.929	0	0	0	0	0	417	142	460	863	1091	0	274	0	0	0
ADAT3	231.929	0	163	0	0	0	583	0	521	584	1045	0	351	0	0	0
SNRPE	231.786	0	145	0	0	0	681	0	617	543	1032	0	227	0	0	0
ETV4	231.786	0	0	0	0	0	361	266	754	353	1231	0	280	0	0	0
SLC16A7	231.714	0	0	0	0	0	194	182	554	741	1343	0	230	0	0	0
NCR3LG1	231.714	0	0	0	0	0	112	136	456	999	1366	0	175	0	0	0
KAAG1	231.714	0	0	0	0	0	491	188	505	1008	643	0	223	186	0	0
DCDC2	231.714	0	0	0	0	0	491	188	505	1008	643	0	223	186	0	0
KLC1	231.571	0	0	0	0	0	0	155	238	1345	1288	0	216	0	0	0
CLDN14	231.5	0	0	0	0	0	279	133	903	1005	755	0	166	0	0	0
PADI3	231.429	0	0	0	0	0	0	0	0	1085	2155	0	0	0	0	0
ENAH	231.357	0	0	0	0	0	517	270	611	840	658	0	343	0	0	0
GSK3A	231.286	0	359	0	110	0	218	0	262	968	1167	0	154	0	0	0
STK10	231.143	0	0	0	0	0	174	179	603	689	1290	0	301	0	0	0
EVPL	231	0	0	0	0	0	0	96	407	1771	960	0	0	0	0	0
BBS9	231	0	103	0	0	0	624	0	377	480	1282	0	368	0	0	0
INTS10	230.714	0	0	0	0	214	929	195	248	850	305	0	489	0	0	0
SDAD1	230.643	0	0	0	0	151	376	0	324	1140	1024	0	214	0	0	0
ZSCAN21	230.5	0	0	0	0	0	441	0	286	1200	1130	0	170	0	0	0
ZFYVE1	230.5	0	231	0	92	0	360	125	466	663	1122	0	168	0	0	0
UBN1	230.5	0	144	0	0	0	381	213	590	748	964	0	187	0	0	0
GLYR1	230.5	0	144	0	0	0	381	213	590	748	964	0	187	0	0	0
ADK	230.5	0	0	0	0	0	182	316	671	914	824	0	320	0	0	0
ZNFX1	230.214	0	0	0	0	0	409	144	602	613	910	0	394	151	0	0
WDFY1	230.143	0	0	0	0	0	332	126	880	593	992	0	299	0	0	0
GLRX5	230.143	0	0	0	0	0	133	131	322	1189	1447	0	0	0	0	0
PLEKHG5	230	0	544	126	524	0	0	114	275	1040	597	0	0	0	0	0
NARS1	229.857	0	0	0	0	0	276	0	347	1019	1227	0	349	0	0	0
ARHGEF38	229.786	0	0	0	0	0	589	111	527	561	1267	0	162	0	0	0
PPP1R18	229.571	0	154	0	0	0	247	0	344	662	1498	0	309	0	0	0
NRM	229.571	0	154	0	0	0	247	0	344	662	1498	0	309	0	0	0
GAS2L3	229.571	0	0	0	0	0	463	160	530	508	1135	0	418	0	0	0
RRAGB	229.357	0	622	0	249	0	642	78	195	644	572	0	209	0	0	0
C4orf19	229.357	0	0	0	0	0	133	146	188	644	1724	0	376	0	0	0
SNX25	229.071	0	0	0	0	0	185	271	299	1130	1322	0	0	0	0	0
CFAP97	229.071	0	0	0	0	0	185	271	299	1130	1322	0	0	0	0	0
ABL2	229	0	116	0	0	0	331	138	466	897	1258	0	0	0	0	0
NUDT4	228.929	0	0	0	0	0	0	167	322	1268	1314	0	134	0	0	0
CCNG2	228.929	0	297	0	0	196	827	0	292	173	615	0	495	310	0	0
MTRES1	228.857	0	0	0	0	0	340	137	537	1204	632	0	354	0	0	0
DNAJB1	228.714	0	0	0	0	0	603	203	430	1069	682	0	215	0	0	0
ABHD12	228.643	0	0	0	0	0	223	197	690	1143	840	0	108	0	0	0
SLC15A4	228.357	0	0	0	0	0	0	217	776	1109	781	0	314	0	0	0
NT5M	228.357	0	0	0	0	0	0	278	712	882	1076	0	249	0	0	0
AHCYL1	228.357	0	0	0	0	0	0	216	383	901	1697	0	0	0	0	0
TTLL4	228.286	0	0	0	0	0	268	236	794	823	953	0	122	0	0	0
RGS9	228.214	0	0	0	0	0	0	0	0	1950	1245	0	0	0	0	0
SERTAD1	228.143	0	77	0	0	0	251	274	545	932	912	0	203	0	0	0
TEAD3	228	0	0	0	0	0	0	0	258	1547	1387	0	0	0	0	0
PRDM10	228	0	0	0	0	0	190	0	361	991	1477	0	173	0	0	0
RCCD1	227.786	0	0	0	0	0	386	120	436	967	1031	0	249	0	0	0
CTSZ	227.786	0	0	0	0	0	897	122	304	973	580	0	313	0	0	0
BPTF	227.786	0	379	0	0	0	0	0	684	593	1378	0	155	0	0	0
BMP4	227.786	0	0	0	0	0	0	178	383	1288	1122	0	218	0	0	0
IRF2BPL	227.571	0	0	0	0	0	382	241	554	862	814	0	333	0	0	0
CORO7	227.5	0	0	0	0	0	194	203	394	1069	1022	0	303	0	0	0
DUSP4	227.429	0	0	0	0	0	104	220	424	1226	1036	0	174	0	0	0
SLC27A1	227.357	0	0	0	0	0	438	247	782	822	638	0	256	0	0	0
GPBP1	227.286	0	162	0	0	0	0	416	544	1381	520	0	159	0	0	0
BEST1	227	0	0	0	0	0	512	241	758	583	801	0	283	0	0	0
SASH1	226.786	0	600	0	225	0	360	239	548	451	444	0	308	0	0	0
PKIB	226.786	0	0	0	0	0	0	260	419	1362	892	0	242	0	0	0
GCLC	226.786	0	0	0	0	0	516	229	652	596	828	0	354	0	0	0
TMEM71	226.714	0	468	0	169	0	186	0	245	1727	379	0	0	0	0	0
SHBG	226.643	0	231	0	0	166	650	0	504	277	1105	0	240	0	0	0
SAT2	226.643	0	231	0	0	166	650	0	504	277	1105	0	240	0	0	0
CARNMT1	226.643	0	0	0	0	0	200	232	437	1340	710	0	254	0	0	0
H6PD	226.5	0	0	0	0	0	0	0	832	1346	993	0	0	0	0	0
ADAMTSL5	226.429	0	0	0	0	0	416	0	592	1020	811	0	331	0	0	0
RCC1	226.071	0	0	0	0	0	0	208	268	1659	936	0	94	0	0	0
ANKRD2	226.071	0	0	0	0	0	0	0	167	1139	1859	0	0	0	0	0
XRRA1	226	0	0	0	0	0	766	124	293	891	298	0	617	175	0	0
STAT3	226	0	0	0	0	0	267	161	546	1018	1046	0	126	0	0	0
SPCS2	226	0	0	0	0	0	766	124	293	891	298	0	617	175	0	0
RSL1D1	226	0	0	0	0	161	813	151	371	586	839	0	243	0	0	0
GRB10	225.857	0	0	0	0	116	701	185	803	332	242	0	553	230	0	0
TTC39C	225.786	0	0	0	0	0	129	200	468	1401	836	0	127	0	0	0
ZNF22	225.643	0	0	0	0	0	0	104	327	1362	1366	0	0	0	0	0
TPPP	225.286	0	0	0	0	0	336	215	594	615	504	0	890	0	0	0
YPEL3	225.143	109	777	328	506	0	221	0	261	400	393	0	157	0	0	0
TBX6	225.143	109	777	328	506	0	221	0	261	400	393	0	157	0	0	0
MFSD13A	225.143	0	170	0	0	0	520	0	406	669	813	0	378	196	0	0
FAM214A	225.143	0	0	0	0	0	130	145	293	1086	1406	0	92	0	0	0
HPS1	225.071	0	152	0	0	0	311	163	588	523	1217	0	197	0	0	0
HNRNPH2	225.071	0	800	0	163	0	506	0	274	499	742	0	167	0	0	0
FOSL2	225.071	0	0	0	0	0	413	170	418	1050	707	0	393	0	0	0
ANKRD12	225	0	0	0	101	0	390	192	563	606	879	0	419	0	0	0
IGSF10	224.929	0	160	0	0	0	0	155	647	1085	945	0	157	0	0	0
PYGL	224.714	0	0	0	0	0	390	153	604	514	1485	0	0	0	0	0
UBE2L3	224.643	0	0	0	0	0	0	99	166	1421	1459	0	0	0	0	0
STRC	224.5	0	0	0	0	0	258	215	863	388	1419	0	0	0	0	0
PLBD2	224.5	161	906	174	435	0	400	124	185	264	240	0	254	0	0	0
PDZRN3	224.357	0	0	0	0	0	1052	163	666	436	482	0	342	0	0	0
FUT2	224.357	0	0	0	0	0	0	0	0	1441	1700	0	0	0	0	0
TRAF5	224.214	0	603	123	350	0	212	0	423	529	899	0	0	0	0	0
NFIB	224.214	0	0	0	0	0	351	197	533	841	1027	0	190	0	0	0
FRG2	224.214	291	416	420	417	0	389	407	186	112	310	0	0	191	0	0
ALDH4A1	224.143	0	0	0	0	0	0	0	361	1089	1212	0	476	0	0	0
PCNX4	224	0	0	0	0	0	595	119	455	863	731	0	373	0	0	0
ZNF439	223.929	0	0	0	0	0	992	0	378	867	635	0	263	0	0	0
TADA2A	223.786	0	0	0	0	0	211	237	637	1288	522	0	238	0	0	0
ACACA	223.786	0	0	0	0	0	211	237	637	1288	522	0	238	0	0	0
STARD9	223.714	0	0	0	0	0	429	138	508	714	662	0	526	155	0	0
OSGIN1	223.714	0	93	0	0	0	386	160	414	786	965	0	328	0	0	0
HPS3	223.643	0	0	0	0	0	577	193	564	875	745	0	177	0	0	0
PLEKHG4	223.357	0	0	0	0	0	247	0	518	1129	976	0	257	0	0	0
ZNF358	223.286	0	0	0	0	0	416	0	423	1100	1187	0	0	0	0	0
SH3RF3	223.286	0	0	0	0	0	0	0	168	1477	1481	0	0	0	0	0
NCOA6	223.286	0	0	0	0	0	304	0	387	1334	816	0	285	0	0	0
SMAD3	223.214	0	0	0	0	0	0	116	277	1514	1075	0	143	0	0	0
PMPCA	223.214	0	0	0	0	0	257	262	542	932	950	0	182	0	0	0
ENTR1	223.214	0	0	0	0	0	257	262	542	932	950	0	182	0	0	0
GALNT9	223.143	0	0	0	0	0	0	0	0	1632	1492	0	0	0	0	0
TNFSF9	223.071	0	74	0	0	0	350	0	439	649	1262	0	349	0	0	0
KIF1B	223.071	0	0	0	0	0	0	72	283	1416	1352	0	0	0	0	0
SMIM4	223	0	0	0	0	0	245	131	427	699	1392	0	228	0	0	0
NT5DC2	223	0	0	0	0	0	245	131	427	699	1392	0	228	0	0	0
NUFIP1	222.857	0	0	0	0	0	516	154	611	1040	588	0	211	0	0	0
GPALPP1	222.857	0	0	0	0	0	516	154	611	1040	588	0	211	0	0	0
GGH	222.786	0	0	0	0	0	152	95	517	830	1393	0	132	0	0	0
DEPDC1	222.786	141	837	194	416	0	219	87	183	383	478	0	181	0	0	0
RNF130	222.714	0	0	0	0	0	222	306	657	1043	739	0	151	0	0	0
MTRNR2L2	222.714	290	473	136	412	112	516	229	328	247	195	180	0	0	0	0
MSH3	222.714	290	473	136	412	112	516	229	328	247	195	180	0	0	0	0
DHFR	222.714	290	473	136	412	112	516	229	328	247	195	180	0	0	0	0
PTDSS2	222.643	0	215	0	300	0	328	0	457	515	997	0	305	0	0	0
PPP1R27	222.643	0	354	0	0	0	134	135	587	721	1010	0	176	0	0	0
MCRIP1	222.643	0	354	0	0	0	134	135	587	721	1010	0	176	0	0	0
CCL3	222.5	0	0	0	0	0	178	319	554	954	927	0	183	0	0	0
MRPL36	222.429	0	156	0	0	0	234	142	316	847	1245	0	174	0	0	0
ZCCHC7	222.357	0	0	0	0	0	415	98	367	1179	911	0	143	0	0	0
PPP2R2C	222.357	0	0	0	0	0	0	0	179	1920	1014	0	0	0	0	0
HOXC13	222.357	0	333	0	0	0	537	136	876	429	802	0	0	0	0	0
FAM180B	222.357	0	0	0	0	0	242	298	775	1271	527	0	0	0	0	0
FAM160B1	222.214	0	0	0	0	0	0	161	277	1272	1401	0	0	0	0	0
BRWD1	222.214	0	125	0	0	0	1170	0	189	190	248	0	662	527	0	0
ZMYND12	222.071	0	391	0	0	114	354	0	378	636	939	0	297	0	0	0
PPCS	222.071	0	391	0	0	114	354	0	378	636	939	0	297	0	0	0
SLC24A5	222	0	0	0	0	0	572	223	642	833	648	0	190	0	0	0
PRR5L	222	0	0	0	0	0	82	184	377	1291	833	0	239	102	0	0
SLC35F6	221.929	0	860	0	375	0	480	116	302	370	436	0	168	0	0	0
KLHL14	221.929	0	0	0	0	0	0	0	532	1317	1258	0	0	0	0	0
PRMT3	221.714	0	121	0	122	0	522	137	417	480	878	0	427	0	0	0
GSTO1	221.714	0	0	0	0	0	0	195	235	994	1680	0	0	0	0	0
TRIM62	221.643	0	0	0	0	0	0	123	231	1474	1275	0	0	0	0	0
TMEM171	221.643	0	0	0	0	0	0	283	1078	622	720	0	400	0	0	0
RAD50	221.643	0	191	0	0	0	198	201	569	765	1006	0	173	0	0	0
DBP	221.5	0	0	0	0	0	615	120	625	473	883	0	385	0	0	0
DOCK9	221.357	0	0	0	0	0	0	120	503	915	1247	0	314	0	0	0
SV2B	221.214	0	0	0	0	0	295	0	408	650	1468	0	276	0	0	0
XPNPEP3	221.071	0	123	0	0	0	408	0	417	591	1369	0	187	0	0	0
ST13	221.071	0	123	0	0	0	408	0	417	591	1369	0	187	0	0	0
PDLIM3	221.071	0	0	0	0	0	0	255	665	1196	817	0	162	0	0	0
METTL23	221	0	0	0	0	0	308	98	775	885	915	0	113	0	0	0
JMJD6	221	0	0	0	0	0	308	98	775	885	915	0	113	0	0	0
TIPIN	220.857	0	0	0	0	0	0	198	576	832	1276	0	210	0	0	0
MYEOV	220.857	0	0	0	0	159	742	0	422	386	338	0	830	215	0	0
RNF166	220.786	0	0	0	0	0	119	0	268	953	1199	0	413	139	0	0
ZNF696	220.643	0	0	0	0	0	99	490	1013	950	425	0	112	0	0	0
GDF15	220.643	0	0	0	0	0	250	137	378	1010	1083	0	231	0	0	0
DMXL2	220.571	0	0	0	0	0	309	133	412	831	902	0	501	0	0	0
ARHGEF3	220.571	0	0	0	0	97	447	150	536	601	1043	0	214	0	0	0
SFXN3	220.5	0	0	0	0	0	331	186	500	900	905	0	265	0	0	0
PDZD7	220.5	0	0	0	0	0	331	186	500	900	905	0	265	0	0	0
IPO9	220.5	0	103	0	341	0	561	102	356	523	851	0	250	0	0	0
MYBL1	220.429	0	272	0	0	0	771	143	487	397	332	0	684	0	0	0
ARHGEF35	220.429	0	0	0	0	0	509	157	757	827	391	0	445	0	0	0
TBK1	220.357	0	0	0	0	0	121	353	698	982	931	0	0	0	0	0
SLC25A6	220.357	0	663	0	166	0	268	148	424	445	729	0	242	0	0	0
KATNB1	220.286	0	0	0	0	0	0	137	298	1464	1185	0	0	0	0	0
PSG11	220.143	0	0	0	0	0	0	0	152	1302	1628	0	0	0	0	0
LAPTM5	220.143	0	0	0	0	0	0	0	217	1517	1348	0	0	0	0	0
ABTB2	220.143	0	0	0	0	0	294	331	972	737	593	0	155	0	0	0
CLK1	220.071	0	0	0	0	0	297	262	624	1219	507	0	172	0	0	0
TNFRSF12A	219.714	0	137	0	77	0	496	139	276	506	1034	0	411	0	0	0
THOC6	219.714	0	137	0	77	0	496	139	276	506	1034	0	411	0	0	0
RFPL1	219.714	0	0	0	0	0	0	0	197	1789	1090	0	0	0	0	0
HCFC1R1	219.714	0	137	0	77	0	496	139	276	506	1034	0	411	0	0	0
PALB2	219.643	0	0	0	0	0	689	0	352	514	1110	0	410	0	0	0
NAGPA	219.643	0	346	0	166	0	456	153	314	508	845	0	287	0	0	0
DCTN5	219.643	0	0	0	0	0	689	0	352	514	1110	0	410	0	0	0
WDR17	219.5	0	0	0	0	0	249	190	526	774	1153	0	181	0	0	0
FOXP1	219.5	0	0	0	0	0	0	0	304	1120	1649	0	0	0	0	0
GPR31	219.357	0	142	0	0	0	363	278	512	1267	281	0	228	0	0	0
NANOS3	219.286	0	326	0	0	0	701	0	400	406	829	0	408	0	0	0
JMJD1C	219.143	0	0	0	0	0	200	151	346	860	1511	0	0	0	0	0
APBA2	219.143	0	0	0	0	0	0	0	176	1325	1567	0	0	0	0	0
LDAH	218.929	0	344	0	0	0	741	0	494	615	558	0	313	0	0	0
MESD	218.857	0	0	0	0	0	272	138	435	955	1264	0	0	0	0	0
HJURP	218.857	104	854	202	687	0	0	0	166	641	410	0	0	0	0	0
RALA	218.786	0	0	0	0	0	170	134	490	1249	914	0	106	0	0	0
TRIM2	218.643	0	0	0	0	0	330	125	691	653	1138	0	124	0	0	0
SNRPD1	218.643	0	0	0	0	0	123	481	602	1146	537	0	172	0	0	0
AMHR2	218.643	0	0	0	0	0	0	0	0	1845	1216	0	0	0	0	0
TMUB1	218.571	0	0	0	0	0	357	203	739	468	740	0	553	0	0	0
FMO4	218.5	0	232	0	0	0	925	88	310	473	823	0	208	0	0	0
DEPTOR	218.5	0	0	0	0	0	0	442	944	1169	504	0	0	0	0	0
BDH1	218.357	0	0	0	0	0	335	118	360	686	1325	0	233	0	0	0
SUV39H1	218.214	0	0	0	0	0	0	122	227	1413	1293	0	0	0	0	0
ZNF703	218.071	0	0	0	0	0	454	222	297	931	1004	0	145	0	0	0
FOXK1	218.071	0	0	0	0	0	199	92	333	1383	855	0	191	0	0	0
DNAJC10	218.071	0	0	0	0	0	331	125	529	1250	663	0	155	0	0	0
LNX1	217.929	0	0	0	0	0	0	0	0	1422	1629	0	0	0	0	0
IL1R1	217.929	0	0	0	0	0	196	0	213	953	1544	0	145	0	0	0
HPCAL1	217.857	0	0	0	0	0	0	0	270	1675	946	0	159	0	0	0
SOX12	217.786	0	0	0	0	0	714	206	386	615	750	0	236	142	0	0
AATF	217.714	0	189	0	0	0	480	153	439	521	1071	0	195	0	0	0
TRAPPC3	217.5	0	183	0	0	0	410	0	397	610	926	0	387	132	0	0
CCDC107	217.5	0	85	0	108	0	428	155	612	384	995	0	278	0	0	0
SYNJ2	217.429	0	0	0	0	0	0	155	328	1501	1060	0	0	0	0	0
ACTR1B	217.429	0	0	0	0	0	0	125	124	1604	1191	0	0	0	0	0
COL23A1	217.357	612	474	879	617	0	0	82	82	0	0	297	0	0	0	0
PBRM1	217.214	0	0	0	0	0	416	0	275	1032	1318	0	0	0	0	0
GNL3	217.214	0	0	0	0	0	416	0	275	1032	1318	0	0	0	0	0
CCN3	217.143	0	0	0	0	0	404	228	491	437	1227	0	253	0	0	0
SUMF1	217.071	0	158	0	0	0	316	190	414	620	1025	0	316	0	0	0
KRTAP4-2	216.786	0	0	0	0	0	0	0	197	1733	1105	0	0	0	0	0
CALCOCO2	216.643	0	0	0	0	0	0	0	0	1713	1320	0	0	0	0	0
ATP6V1E1	216.643	0	0	0	0	0	401	135	356	779	1172	0	190	0	0	0
ZASP	216.571	0	0	0	0	0	0	318	616	1377	619	0	102	0	0	0
SAP25	216.571	0	0	0	0	0	0	318	616	1377	619	0	102	0	0	0
CA11	216.429	183	817	255	724	0	0	0	177	528	346	0	0	0	0	0
AMZ2	216.429	0	284	0	0	0	519	0	500	400	1131	0	196	0	0	0
RSAD1	216.357	0	0	0	0	0	287	110	369	579	1684	0	0	0	0	0
ZDHHC4	216.286	0	0	0	0	0	702	0	560	816	740	0	210	0	0	0
SHCBP1L	216.214	0	0	0	0	0	0	0	141	1512	1374	0	0	0	0	0
MAML1	216.214	0	0	0	0	0	0	136	564	923	1404	0	0	0	0	0
SMARCC1	216.071	0	453	0	307	0	127	140	346	1016	526	0	110	0	0	0
GDF5	216.071	0	0	0	0	0	327	0	320	1063	1315	0	0	0	0	0
LRRC8E	216	0	0	0	0	0	0	0	303	1165	1344	0	212	0	0	0
GPAM	216	0	0	0	0	0	126	125	458	1542	773	0	0	0	0	0
BLOC1S2	216	0	0	0	0	0	0	126	185	1606	1107	0	0	0	0	0
CTSC	215.929	0	0	0	0	0	417	151	763	756	720	0	216	0	0	0
MTRNR2L8	215.857	183	258	0	238	170	816	318	264	259	305	211	0	0	0	0
TUBGCP3	215.643	0	0	0	0	0	254	144	393	673	1287	0	268	0	0	0
MACC1	215.643	0	0	0	0	0	0	176	478	1125	664	0	405	171	0	0
DGKD	215.357	0	0	0	0	0	0	133	225	1492	1165	0	0	0	0	0
POLD2	215.143	0	0	0	0	0	128	289	704	1179	712	0	0	0	0	0
CALCOCO1	215.143	0	316	0	140	0	158	0	129	1398	871	0	0	0	0	0
TXN	214.929	0	0	0	0	0	389	215	284	1042	886	0	193	0	0	0
PYDC5	214.929	0	0	0	0	188	842	145	638	736	301	0	159	0	0	0
LEMD2	214.929	0	0	0	0	0	372	0	325	640	1435	0	237	0	0	0
THNSL1	214.786	0	0	0	0	0	515	209	612	443	706	0	522	0	0	0
HECTD1	214.714	0	0	0	0	0	141	158	687	1356	428	0	236	0	0	0
HCN2	214.643	0	0	0	0	0	298	198	498	843	841	0	327	0	0	0
GDPD5	214.643	0	0	0	0	145	1370	219	646	187	0	0	438	0	0	0
FLCN	214.643	0	381	0	291	0	723	0	326	274	786	0	224	0	0	0
DENND2D	214.571	0	0	0	0	0	334	145	518	610	1206	0	191	0	0	0
BEND3	214.429	0	0	0	0	0	426	0	496	956	875	0	249	0	0	0
SPTBN1	214.357	86	681	206	372	0	0	149	331	639	379	0	158	0	0	0
ISCA1	214.357	0	0	0	0	0	392	119	265	1283	715	0	227	0	0	0
PLD1	214.286	0	0	0	0	0	0	305	776	1109	706	0	104	0	0	0
SBK3	214.143	0	0	0	0	0	142	142	244	1557	913	0	0	0	0	0
MAF	214.143	0	0	0	0	0	794	0	470	433	853	0	448	0	0	0
TMEM251	213.929	0	0	0	0	0	170	177	361	938	1349	0	0	0	0	0
MOAP1	213.929	0	0	0	0	0	170	177	361	938	1349	0	0	0	0	0
PIP4K2C	213.857	0	547	0	203	0	651	145	274	420	566	0	188	0	0	0
KAZN	213.857	0	0	0	0	0	0	268	461	946	1319	0	0	0	0	0
HEXIM2	213.786	0	0	0	0	0	0	123	305	1218	1347	0	0	0	0	0
B9D1	213.786	0	0	0	0	0	285	246	511	1352	400	0	199	0	0	0
PTP4A2	213.714	0	0	0	0	0	212	184	343	1096	881	0	276	0	0	0
SOCS2	213.643	0	207	0	0	0	551	217	459	618	577	0	247	115	0	0
PTBP1	213.643	115	593	87	242	0	328	0	201	566	580	0	279	0	0	0
ZEB2	213.571	0	0	0	0	175	725	0	368	578	856	0	288	0	0	0
PDE1B	213.571	0	0	0	0	0	0	0	191	1727	1072	0	0	0	0	0
ADIPOQ	213.571	0	0	0	0	0	457	166	389	716	1262	0	0	0	0	0
SPTY2D1	213.5	0	0	0	0	0	136	191	290	1356	1016	0	0	0	0	0
EVI5	213.5	0	0	0	0	0	0	155	395	1260	927	0	252	0	0	0
EIF2AK3	213.5	0	0	0	0	0	422	106	242	1032	789	0	278	120	0	0
ARL4D	213.429	0	0	0	0	0	0	0	296	1577	1115	0	0	0	0	0
VAPA	213.357	0	0	0	0	0	188	195	437	1111	814	0	242	0	0	0
THUMPD2	213.357	0	106	0	0	0	344	125	613	822	597	0	380	0	0	0
SERPINB12	213.357	0	449	0	354	0	0	110	328	1429	317	0	0	0	0	0
SERF2	213.357	0	256	0	0	0	297	193	415	712	973	0	141	0	0	0
CRCP	213.357	0	0	0	0	0	163	0	129	1564	1131	0	0	0	0	0
TBL1XR1	213.286	0	0	0	0	0	133	120	322	1575	836	0	0	0	0	0
NFX1	213.286	0	259	0	0	0	448	125	320	754	844	0	236	0	0	0
KRTAP2-4	213.214	0	0	0	0	0	0	0	0	1270	1715	0	0	0	0	0
ACACB	213.143	0	315	94	348	0	171	0	143	886	833	0	194	0	0	0
SLC22A15	212.929	0	0	0	0	0	0	91	170	1271	1449	0	0	0	0	0
NAT16	212.857	0	0	0	0	0	435	0	327	1178	1040	0	0	0	0	0
ABL1	212.857	0	0	0	0	0	175	166	276	1511	625	0	227	0	0	0
AMPD3	212.786	0	0	0	0	0	0	0	81	1179	1719	0	0	0	0	0
PSMD8	212.571	0	0	0	0	0	274	118	150	1453	829	0	152	0	0	0
KRTAP19-1	212.5	0	0	0	0	0	424	188	640	726	753	0	244	0	0	0
FHIT	212.5	0	0	0	0	0	459	0	497	877	876	0	266	0	0	0
ACOT11	212.357	0	0	0	0	0	0	0	129	1359	1485	0	0	0	0	0
GUCY1A1	212.286	0	0	0	0	0	393	215	503	762	952	0	147	0	0	0
LSM14B	212.071	0	197	0	0	0	246	119	690	1039	678	0	0	0	0	0
SPSB1	212	0	0	0	0	0	0	0	184	1422	1362	0	0	0	0	0
GLMP	211.786	0	468	0	172	0	581	106	239	326	901	0	172	0	0	0
DCUN1D4	211.786	0	124	0	0	0	596	88	595	488	789	0	285	0	0	0
MITD1	211.714	0	147	0	0	0	377	0	393	683	1162	0	202	0	0	0
ATP7A	211.714	0	0	0	0	0	741	145	466	606	661	0	345	0	0	0
WDR19	211.643	0	0	0	0	0	382	152	515	476	1193	0	245	0	0	0
RANGAP1	211.643	99	653	131	442	0	278	0	282	477	520	0	81	0	0	0
TPCN1	211.571	0	0	0	0	0	190	174	625	997	711	0	265	0	0	0
ACTG2	211.5	0	0	0	0	0	0	0	285	1279	1397	0	0	0	0	0
SS18L2	211.429	0	0	0	0	0	644	140	562	495	925	0	194	0	0	0
SEC22C	211.429	0	0	0	0	0	644	140	562	495	925	0	194	0	0	0
DYM	211.357	0	111	0	0	0	315	252	437	870	746	0	228	0	0	0
CYC1	211.357	0	0	0	0	0	539	119	466	587	827	0	301	120	0	0
TEX37	211.286	0	0	0	0	0	341	0	517	1307	555	0	238	0	0	0
STARD10	211.286	0	0	0	0	0	586	110	557	541	1002	0	162	0	0	0
PMS2	211.214	0	0	0	0	0	512	170	440	745	475	0	465	150	0	0
C7orf25	211.214	0	250	0	0	0	448	175	427	787	582	0	288	0	0	0
AIMP2	211.214	0	0	0	0	0	512	170	440	745	475	0	465	150	0	0
FAM174C	211.143	0	0	0	0	0	647	103	418	832	616	0	340	0	0	0
PEBP1	211.071	0	0	0	0	0	636	131	444	614	926	0	204	0	0	0
GADD45A	211.071	0	0	0	0	0	0	116	544	971	1324	0	0	0	0	0
BBC3	211.071	0	0	0	0	0	524	86	276	671	894	0	504	0	0	0
PSG2	211	0	0	0	0	0	0	0	143	1291	1520	0	0	0	0	0
ELF3	211	0	345	0	446	0	0	0	0	772	1391	0	0	0	0	0
SSC5D	210.857	0	0	0	0	0	139	167	274	1095	1277	0	0	0	0	0
NAT14	210.857	0	0	0	0	0	139	167	274	1095	1277	0	0	0	0	0
YTHDF1	210.714	0	211	0	0	0	392	0	616	422	1013	0	296	0	0	0
LPP	210.643	0	0	0	0	0	793	138	436	477	828	0	277	0	0	0
PLK5	210.571	0	0	0	0	0	117	0	804	569	1097	0	361	0	0	0
MUC1	210.571	0	0	0	0	0	0	223	434	1171	834	0	286	0	0	0
LOC101928764	210.571	0	0	0	0	0	714	131	437	523	907	0	236	0	0	0
IFIT3	210.571	0	0	0	0	0	122	90	476	1108	1152	0	0	0	0	0
TMEM38B	210.5	0	0	0	0	0	130	266	459	1021	948	0	123	0	0	0
SLC12A6	210.5	0	327	0	0	0	190	0	468	836	973	0	153	0	0	0
FMR1	210.5	0	768	0	262	0	422	0	490	185	447	0	373	0	0	0
ZNF517	210.429	0	0	0	0	0	0	314	658	1459	515	0	0	0	0	0
RPL8	210.429	0	0	0	0	0	0	314	658	1459	515	0	0	0	0	0
RAB32	210.429	0	0	0	0	0	117	98	776	1089	866	0	0	0	0	0
RGL1	210.357	0	567	0	219	0	207	213	584	761	276	0	118	0	0	0
FASTK	210.143	0	0	0	0	0	357	203	739	350	740	0	553	0	0	0
PLEKHM2	210	0	104	0	0	0	0	197	260	1068	1311	0	0	0	0	0
MTPAP	209.929	0	0	0	0	0	258	217	495	1289	471	0	209	0	0	0
CH25H	209.929	0	0	0	0	0	0	238	666	1013	818	0	204	0	0	0
SRP54	209.857	0	0	0	0	0	258	136	400	965	1009	0	170	0	0	0
MKLN1	209.857	0	100	0	0	0	423	200	347	654	1047	0	167	0	0	0
UAP1L1	209.643	0	0	0	0	0	426	0	422	810	934	0	343	0	0	0
SLC5A10	209.571	0	0	0	0	0	164	166	973	673	616	0	342	0	0	0
MRPS16	209.571	0	0	0	0	0	185	130	441	1102	946	0	130	0	0	0
GNG12	209.5	0	0	0	0	0	233	233	461	1142	691	0	173	0	0	0
PBX3	209.286	0	0	0	0	0	406	0	321	654	1278	0	271	0	0	0
RALGDS	209.214	0	0	0	0	0	272	160	589	859	884	0	165	0	0	0
POLM	209.071	0	0	0	0	0	251	132	369	1191	719	0	265	0	0	0
FBXO46	209.071	137	933	309	752	0	0	0	0	584	212	0	0	0	0	0
CUEDC1	208.929	0	0	0	0	0	0	166	413	1027	1113	0	206	0	0	0
BHLHE41	208.857	0	179	0	0	0	380	227	473	819	635	0	211	0	0	0
IL16	208.786	0	0	0	0	0	269	221	1055	703	124	0	551	0	0	0
STT3B	208.714	0	81	0	0	0	527	256	457	643	741	0	217	0	0	0
ZNF354B	208.643	0	167	0	0	0	239	154	662	481	992	0	226	0	0	0
TM4SF19	208.643	0	156	0	0	0	360	0	0	1161	1244	0	0	0	0	0
DPH5	208.571	0	0	0	0	0	224	339	547	805	706	0	299	0	0	0
NEURL1	208.5	0	0	0	0	0	0	168	228	884	1639	0	0	0	0	0
VKORC1L1	208.357	0	0	0	0	0	0	0	263	1341	1313	0	0	0	0	0
KCNMA1	208.357	0	299	0	0	0	0	0	109	1067	1442	0	0	0	0	0
WDR61	208.214	0	0	0	0	0	0	0	227	939	1749	0	0	0	0	0
GYPC	208.143	0	0	0	0	0	259	177	483	601	1127	0	267	0	0	0
FBXO10	208.143	0	0	0	0	0	467	233	528	424	972	0	158	132	0	0
SMIM30	208	0	0	0	0	0	449	0	506	1077	690	0	190	0	0	0
LDLRAD3	208	0	0	0	0	0	0	236	602	1139	752	0	183	0	0	0
SOD2	207.929	0	119	0	0	0	390	189	507	788	737	0	181	0	0	0
SMC3	207.929	0	0	0	0	0	214	0	505	819	1036	0	337	0	0	0
CYB561A3	207.857	0	219	175	561	0	0	101	250	1221	383	0	0	0	0	0
DHX32	207.714	0	0	0	0	0	0	234	732	923	1019	0	0	0	0	0
GNB1	207.5	0	0	0	0	0	0	0	401	1256	894	0	354	0	0	0
FAM205C	207.5	0	0	0	0	184	1136	134	599	296	418	0	138	0	0	0
WIPI1	207.429	0	0	0	0	0	798	119	371	550	715	0	351	0	0	0
RBM15B	207.429	0	105	0	0	0	608	0	423	802	586	0	380	0	0	0
MAPK13	207.286	0	0	0	0	0	0	123	282	1138	1359	0	0	0	0	0
FEM1B	207.214	0	0	0	0	0	229	146	464	794	1054	0	214	0	0	0
MTRNR2L1	207.143	560	602	506	617	0	0	244	152	219	0	0	0	0	0	0
DEFB134	207.071	0	0	0	0	0	0	0	108	2162	629	0	0	0	0	0
KCNJ15	206.929	0	0	0	0	0	0	0	0	1177	1720	0	0	0	0	0
IRF3	206.929	284	1041	387	682	0	0	0	140	236	127	0	0	0	0	0
EIF4A3	206.929	0	0	0	0	0	389	130	392	553	1310	0	123	0	0	0
BCL2L12	206.929	284	1041	387	682	0	0	0	140	236	127	0	0	0	0	0
TENM3	206.857	0	0	0	0	0	0	161	273	1464	998	0	0	0	0	0
TARBP2	206.857	0	195	0	215	0	223	0	334	653	1276	0	0	0	0	0
MYC	206.857	0	0	0	0	0	0	388	747	1079	682	0	0	0	0	0
MAP3K12	206.857	0	195	0	215	0	223	0	334	653	1276	0	0	0	0	0
DAB2IP	206.857	0	137	0	0	0	950	0	222	683	710	0	194	0	0	0
CREBL2	206.786	0	0	0	109	0	470	89	392	391	1124	0	320	0	0	0
VPS50	206.714	0	531	132	313	0	333	0	311	363	712	0	199	0	0	0
HEPACAM2	206.714	0	531	132	313	0	333	0	311	363	712	0	199	0	0	0
CTHRC1	206.714	126	623	131	429	0	0	172	381	570	462	0	0	0	0	0
GAS2L1	206.571	0	0	0	0	0	0	0	268	1189	1297	0	138	0	0	0
RELT	206.429	0	0	0	0	0	0	139	345	1540	779	0	87	0	0	0
WDR12	206.286	0	0	0	0	0	286	188	432	641	1086	0	255	0	0	0
CARF	206.286	0	0	0	0	0	286	188	432	641	1086	0	255	0	0	0
SCARB1	206.143	0	0	0	0	0	191	182	355	1363	687	0	108	0	0	0
MTHFS	206.071	0	0	0	0	0	0	125	722	1204	834	0	0	0	0	0
UPP2	206	0	0	0	0	0	0	0	102	1266	1516	0	0	0	0	0
PEMT	206	187	743	146	441	0	342	0	314	301	233	0	177	0	0	0
SLC37A4	205.929	0	0	0	0	0	439	144	386	884	784	0	246	0	0	0
CHD9	205.857	0	0	0	0	0	164	100	504	1009	948	0	157	0	0	0
TXNDC5	205.714	0	0	0	0	0	345	361	604	1174	396	0	0	0	0	0
MYO18A	205.571	0	0	0	0	0	0	188	317	1110	1263	0	0	0	0	0
CCDC83	205.571	0	0	0	0	0	0	104	404	1463	677	0	230	0	0	0
ARHGEF11	205.571	0	0	0	0	0	0	235	246	608	1789	0	0	0	0	0
EPOP	205.5	0	0	0	0	0	269	107	396	742	1218	0	145	0	0	0
SLC31A2	205.429	0	253	0	0	0	137	158	334	1001	871	0	122	0	0	0
PPRC1	205.429	0	401	0	278	0	0	128	407	664	847	0	151	0	0	0
GGCT	205.357	0	0	0	0	0	315	143	394	843	1025	0	155	0	0	0
AURKB	205.357	0	0	0	0	0	0	177	417	1413	700	0	168	0	0	0
ADGRE5	205.214	0	0	0	0	0	188	0	289	1156	1141	0	99	0	0	0
PRR19	205.143	0	0	0	0	0	515	0	277	741	643	0	547	149	0	0
PAFAH1B3	205.143	0	0	0	0	0	515	0	277	741	643	0	547	149	0	0
LAMB1	205.143	0	0	0	0	0	0	0	335	945	1592	0	0	0	0	0
MCUR1	205.071	0	0	0	0	0	233	273	632	671	1062	0	0	0	0	0
CEP250	205.071	0	0	0	0	0	173	0	320	1063	1315	0	0	0	0	0
NSUN6	205	0	0	0	0	0	447	80	323	482	795	0	555	188	0	0
ARL5B	205	0	0	0	0	0	447	80	323	482	795	0	555	188	0	0
KCTD13	204.786	0	0	0	0	0	141	281	447	1193	616	0	189	0	0	0
TRAF4	204.714	0	0	0	0	0	651	152	488	575	616	0	384	0	0	0
TNS2	204.714	0	0	0	0	0	0	151	243	1356	895	0	221	0	0	0
MPDU1	204.714	0	0	0	0	0	132	225	554	800	902	0	253	0	0	0
LOC100996842	204.714	0	0	0	0	0	132	225	554	800	902	0	253	0	0	0
CD68	204.714	0	0	0	0	0	132	225	554	800	902	0	253	0	0	0
GLI4	204.643	0	0	0	0	0	0	151	430	1316	968	0	0	0	0	0
DUS3L	204.571	0	148	0	112	0	441	111	330	687	741	0	294	0	0	0
TYRO3	204.5	0	0	0	0	0	372	170	417	222	1359	0	323	0	0	0
PPP2R5C	204.5	0	324	0	166	0	98	120	417	1226	365	0	147	0	0	0
KIF21A	204.5	0	0	0	0	0	0	194	389	1284	996	0	0	0	0	0
CD276	204.429	0	0	0	0	0	0	0	270	1112	1480	0	0	0	0	0
THAP9	204.214	0	0	0	0	0	401	137	446	667	756	0	297	155	0	0
SEC31A	204.214	0	0	0	0	0	401	137	446	667	756	0	297	155	0	0
RTN4	204.214	0	0	0	0	0	223	115	350	1116	1055	0	0	0	0	0
SYT2	204.143	0	0	0	0	0	0	0	164	1134	1560	0	0	0	0	0
NAT10	204.143	0	0	0	0	0	283	129	569	1137	604	0	136	0	0	0
MAX	204.143	0	111	0	152	0	314	64	286	874	787	0	270	0	0	0
GFUS	204.071	0	342	0	122	0	165	195	653	962	305	0	113	0	0	0
AKAP6	204.071	0	0	0	0	0	680	212	732	460	668	0	105	0	0	0
FGF12	203.929	0	0	0	0	0	110	171	421	1599	554	0	0	0	0	0
COLEC11	203.929	0	238	0	0	347	1406	0	0	0	85	0	491	157	131	0
SMPDL3A	203.714	0	0	0	0	0	233	129	417	921	963	0	189	0	0	0
IFI44L	203.714	0	0	0	0	0	209	155	473	699	1316	0	0	0	0	0
TFAM	203.643	0	0	0	0	0	475	0	634	448	866	0	428	0	0	0
P4HB	203.643	0	0	0	0	0	106	151	337	1426	691	0	140	0	0	0
MTAP	203.643	0	0	0	0	0	278	168	503	866	766	0	142	128	0	0
MAP3K7CL	203.643	0	0	0	0	0	122	116	297	1189	1025	0	102	0	0	0
NLGN1	203.571	0	0	0	0	0	471	152	570	727	669	0	261	0	0	0
HOXC6	203.571	232	1071	150	472	0	291	0	201	173	260	0	0	0	0	0
TPRA1	203.429	0	110	0	0	0	282	0	387	849	886	0	334	0	0	0
PSG8	203.357	0	0	0	0	0	0	0	181	1152	1514	0	0	0	0	0
VASN	203.286	0	0	0	0	0	321	0	0	1267	1258	0	0	0	0	0
TBXAS1	203.286	0	0	0	0	142	1482	0	324	661	237	0	0	0	0	0
RUSF1	203.286	0	0	0	0	0	0	0	139	1411	1296	0	0	0	0	0
LSMEM1	203.214	0	0	0	0	0	248	138	371	746	1342	0	0	0	0	0
WTAP	203.071	0	119	0	0	0	390	189	507	770	687	0	181	0	0	0
DAPK3	202.929	0	0	0	0	0	165	0	238	852	1456	0	130	0	0	0
RLF	202.714	0	215	0	0	0	324	132	428	519	1089	0	131	0	0	0
RDH11	202.643	0	0	0	0	0	0	0	351	1068	1418	0	0	0	0	0
RAB27B	202.643	0	0	0	0	0	0	0	226	1013	1598	0	0	0	0	0
TMEM91	202.571	0	0	0	0	0	152	0	127	1060	1497	0	0	0	0	0
ANKRD36B	202.571	0	0	0	0	0	218	260	420	1319	450	0	169	0	0	0
MDP1	202.5	141	824	0	296	0	478	0	167	323	398	0	208	0	0	0
LRRC32	202.5	0	0	0	0	0	0	0	0	1290	1545	0	0	0	0	0
CHMP4A	202.5	141	824	0	296	0	478	0	167	323	398	0	208	0	0	0
ATP2C1	202.5	0	0	0	0	0	171	103	189	1293	1079	0	0	0	0	0
TMC2	202.429	0	0	0	0	0	217	128	703	552	1029	0	205	0	0	0
FUCA2	202.357	0	0	0	0	0	225	89	476	896	968	0	179	0	0	0
ZWILCH	202.286	0	0	0	0	0	0	0	181	1521	1130	0	0	0	0	0
RPL4	202.286	0	0	0	0	0	0	0	181	1521	1130	0	0	0	0	0
CASP1	202.286	0	0	0	0	0	0	128	299	1246	1159	0	0	0	0	0
TUBB4B	202.214	0	0	0	0	0	531	289	440	511	708	0	352	0	0	0
ZNF7	202.143	0	0	0	0	0	0	0	266	1375	1189	0	0	0	0	0
SNX4	202	0	0	0	0	0	480	0	411	723	886	0	328	0	0	0
LRRC39	202	0	0	0	0	0	0	0	567	726	1535	0	0	0	0	0
ICAM1	202	0	115	0	0	0	240	0	312	598	1238	0	180	145	0	0
UBE2R2	201.857	0	0	0	0	0	225	263	470	919	759	0	190	0	0	0
PRR7	201.786	0	0	0	0	0	104	198	705	869	643	0	306	0	0	0
MAP2K3	201.714	0	0	0	0	0	374	178	365	679	840	0	388	0	0	0
CRYL1	201.714	0	0	0	0	0	0	163	371	1538	752	0	0	0	0	0
PLD6	201.571	0	0	0	0	0	756	129	570	367	718	0	282	0	0	0
RPL22L1	201.5	0	0	0	0	109	151	170	380	823	915	0	273	0	0	0
PARVB	201.5	0	0	0	0	0	453	142	333	765	964	0	164	0	0	0
UQCRQ	201.429	0	0	0	0	0	126	139	590	1083	882	0	0	0	0	0
GDF9	201.429	0	0	0	0	0	126	139	590	1083	882	0	0	0	0	0
FAM86B2	201.357	0	0	0	0	0	218	121	254	1183	864	0	179	0	0	0
DNAAF2	201.357	0	0	0	0	0	278	80	373	950	660	0	478	0	0	0
ZBTB37	201.286	0	0	0	0	0	529	112	432	898	595	0	252	0	0	0
SRPX	201.286	0	0	0	0	0	395	126	317	651	1041	0	288	0	0	0
CDK7	201.286	0	599	0	164	0	184	0	321	550	789	0	211	0	0	0
TSR3	201.143	292	1155	0	385	0	0	0	207	456	321	0	0	0	0	0
PERM1	201.143	0	0	0	0	0	186	334	882	645	523	0	246	0	0	0
GNPTG	201.143	292	1155	0	385	0	0	0	207	456	321	0	0	0	0	0
FAM86B1	201.071	0	0	0	0	0	300	0	276	1023	995	0	221	0	0	0
SLC25A4	201	0	0	0	0	0	475	156	496	711	976	0	0	0	0	0
ZHX3	200.929	0	0	0	0	0	200	142	249	1161	1061	0	0	0	0	0
TONSL	200.857	0	0	0	0	0	0	334	632	590	1256	0	0	0	0	0
MXI1	200.714	0	153	0	0	0	259	0	339	690	1061	0	308	0	0	0
UBE2V2	200.643	0	0	0	0	0	298	255	895	587	547	0	227	0	0	0
PLAU	200.643	0	0	0	0	0	0	0	321	1060	1428	0	0	0	0	0
TRPC4AP	200.571	0	176	0	0	0	353	0	227	774	1108	0	170	0	0	0
HERC5	200.571	0	0	0	0	0	393	244	556	539	900	0	176	0	0	0
GFOD2	200.571	0	0	0	0	0	0	149	506	919	1234	0	0	0	0	0
COPS8	200.571	0	0	0	0	0	369	0	584	0	1855	0	0	0	0	0
LRRC10B	200.357	0	0	0	0	0	0	210	580	784	1006	0	225	0	0	0
CCDC15	200.286	0	0	0	0	0	191	121	386	1144	772	0	190	0	0	0
PHF3	200.214	204	583	0	386	0	278	249	334	458	311	0	0	0	0	0
TOR1AIP2	200.143	0	0	0	0	0	489	170	405	814	648	0	276	0	0	0
TOR1AIP1	200.143	0	0	0	0	0	489	170	405	814	648	0	276	0	0	0
MEF2D	199.786	0	125	0	0	196	826	0	258	396	437	0	365	194	0	0
KIFC1	199.786	0	0	0	0	0	225	0	232	577	1648	0	115	0	0	0
AFG3L2	199.571	0	0	0	0	0	392	161	287	931	742	0	281	0	0	0
SERPINA3	199.5	0	0	0	0	0	0	0	0	1646	1147	0	0	0	0	0
STX8	199.286	0	0	0	0	0	648	0	668	638	449	0	387	0	0	0
PPCDC	199.286	0	0	0	0	0	351	127	354	876	796	0	286	0	0	0
CFAP52	199.286	0	0	0	0	0	648	0	668	638	449	0	387	0	0	0
PLK3	199.143	0	0	0	0	0	0	142	194	688	1561	0	203	0	0	0
ERLIN2	199.071	0	0	0	0	0	405	110	228	990	840	0	214	0	0	0
CCNF	199.071	0	0	0	0	0	0	0	152	1977	658	0	0	0	0	0
ACSS1	199.071	0	0	0	0	126	476	198	637	407	310	0	412	221	0	0
NAV2	199	0	0	0	0	0	121	0	266	1096	1029	0	274	0	0	0
MGAT1	198.929	0	0	0	0	0	263	267	354	848	629	0	424	0	0	0
TRIM47	198.857	0	109	0	0	0	295	205	312	564	1103	0	196	0	0	0
CFAP20	198.857	0	132	0	0	0	554	0	460	628	691	0	319	0	0	0
ARAP1	198.786	0	0	0	0	0	420	221	296	1157	495	0	194	0	0	0
RGS3	198.643	0	0	0	0	0	0	0	265	1079	1017	0	420	0	0	0
ZC3H18	198.5	0	475	0	231	0	149	124	414	431	834	0	121	0	0	0
YPEL5	198.429	0	0	0	0	0	473	221	459	601	816	0	208	0	0	0
MADD	198.429	0	109	0	0	0	717	0	277	309	486	0	712	168	0	0
GNAI2	198.429	0	0	0	0	0	212	123	234	841	1090	0	278	0	0	0
CDKN1B	198.286	0	0	0	0	0	452	0	403	346	1250	0	325	0	0	0
TRADD	198.214	0	0	0	0	0	242	116	656	545	1024	0	192	0	0	0
HSF4	198.214	0	0	0	0	0	242	116	656	545	1024	0	192	0	0	0
FBXL8	198.214	0	0	0	0	0	242	116	656	545	1024	0	192	0	0	0
CD81	198.214	0	0	0	0	0	0	154	525	586	1141	0	369	0	0	0
PRPF3	198.143	0	0	0	0	0	357	148	289	872	925	0	183	0	0	0
ROBO3	198.071	0	0	0	0	0	170	0	95	1312	1066	0	130	0	0	0
VPS4B	198	0	0	0	0	0	371	0	346	755	854	0	446	0	0	0
TXLNB	198	0	0	0	0	0	0	0	206	896	1313	0	357	0	0	0
NAPRT	197.714	0	0	0	0	0	161	252	569	691	828	0	267	0	0	0
OTUD7B	197.571	0	0	0	0	0	640	143	498	500	709	0	276	0	0	0
NOCT	197.571	0	0	0	0	0	253	153	582	929	849	0	0	0	0	0
TMEM117	197.5	0	0	0	0	303	546	196	607	755	358	0	0	0	0	0
AHCY	197.429	0	105	0	75	0	678	0	250	549	672	0	435	0	0	0
ANP32B	197.286	0	0	0	0	0	332	234	373	834	594	0	395	0	0	0
OR10A2	197.143	0	0	0	0	0	179	0	312	882	1387	0	0	0	0	0
VHLL	197.071	0	468	0	172	0	581	0	229	236	901	0	172	0	0	0
USP50	197.071	0	0	0	0	0	0	115	219	791	1634	0	0	0	0	0
SNX3	197.071	0	0	0	0	0	431	134	454	400	931	0	293	116	0	0
LIG3	197.071	0	0	0	0	0	252	0	432	956	929	0	190	0	0	0
UBR5	196.929	0	0	0	0	0	0	273	636	924	806	0	118	0	0	0
NKPD1	196.857	0	0	0	0	0	0	0	0	1210	1546	0	0	0	0	0
CNNM1	196.786	0	0	0	0	0	324	237	671	361	1162	0	0	0	0	0
ZBTB8OS	196.714	0	419	0	0	0	323	0	362	465	984	0	201	0	0	0
RBBP4	196.714	0	419	0	0	0	323	0	362	465	984	0	201	0	0	0
TTYH2	196.643	0	0	0	0	0	277	83	565	388	1057	0	383	0	0	0
ZNF248	196.5	0	0	0	0	0	477	145	781	727	330	0	291	0	0	0
TSPO	196.5	0	0	0	0	0	236	350	571	1110	484	0	0	0	0	0
IL6R	196.5	0	0	0	0	0	205	135	457	897	890	0	167	0	0	0
RSPH9	196.286	0	0	0	0	0	0	221	524	1199	678	0	126	0	0	0
RPF2	196.071	0	0	0	0	0	352	92	342	731	1043	0	185	0	0	0
NEMP1	196.071	0	0	0	0	0	487	117	397	566	924	0	254	0	0	0
MAEA	196.071	0	0	0	0	0	475	61	264	633	1144	0	168	0	0	0
YEATS2	195.929	0	0	0	0	0	0	128	367	1391	857	0	0	0	0	0
PTP4A1	195.929	0	0	0	0	0	226	176	544	758	846	0	193	0	0	0
CDC25B	195.929	0	0	0	0	0	576	0	292	660	1041	0	174	0	0	0
SPATA6	195.714	0	0	0	0	0	0	215	588	1117	820	0	0	0	0	0
POLE4	195.714	0	0	0	0	0	777	121	427	588	552	0	275	0	0	0
ETV6	195.714	0	0	0	0	0	165	118	465	984	793	0	215	0	0	0
ZNF512	195.643	0	323	0	0	0	353	0	204	547	1046	0	266	0	0	0
LRCH4	195.571	0	0	0	0	0	545	0	342	679	953	0	219	0	0	0
LETM1	195.571	0	161	0	0	0	0	0	107	1488	982	0	0	0	0	0
IFIT5	195.571	0	0	0	0	0	0	220	645	748	964	0	161	0	0	0
FBXO24	195.571	0	0	0	0	0	545	0	342	679	953	0	219	0	0	0
GLI3	195.429	0	132	0	0	0	209	0	193	570	1632	0	0	0	0	0
ZNF219	195.357	0	150	0	0	0	471	0	376	385	860	0	393	100	0	0
TMEM253	195.357	0	150	0	0	0	471	0	376	385	860	0	393	100	0	0
GTPBP2	195.357	0	67	0	0	0	318	105	438	859	948	0	0	0	0	0
ZSCAN4	195.286	0	0	0	0	0	217	0	346	725	1260	0	186	0	0	0
S100P	195.286	0	0	0	0	0	152	93	564	966	679	0	280	0	0	0
PCED1B	195.286	0	106	0	0	0	0	0	124	1082	1422	0	0	0	0	0
NIM1K	195.286	0	0	0	0	0	0	294	630	1099	711	0	0	0	0	0
AMIGO2	195.286	0	106	0	0	0	0	0	124	1082	1422	0	0	0	0	0
IQCD	195.214	0	0	0	0	0	190	174	625	768	711	0	265	0	0	0
COQ10B	195.214	0	0	0	0	0	261	0	300	1231	843	0	98	0	0	0
ZNF410	195	0	0	0	0	0	429	201	365	725	663	0	347	0	0	0
NOTCH2NLC	195	0	0	0	0	0	366	133	416	504	875	0	436	0	0	0
HMOX2	195	0	0	0	0	0	189	162	275	1170	693	0	241	0	0	0
GBA	194.929	0	320	0	244	0	298	132	191	414	1130	0	0	0	0	0
SCMH1	194.857	0	0	0	0	0	156	137	394	769	1134	0	138	0	0	0
NCKAP1	194.857	0	0	0	0	0	208	139	650	575	1003	0	153	0	0	0
MANEA	194.857	0	0	0	0	0	230	187	583	553	875	0	300	0	0	0
CALU	194.786	0	0	0	0	0	437	90	178	538	1484	0	0	0	0	0
ISG20	194.571	0	0	0	0	0	209	109	262	1094	1050	0	0	0	0	0
DARS2	194.429	0	0	0	0	0	359	0	456	680	938	0	289	0	0	0
CENPL	194.429	0	0	0	0	0	359	0	456	680	938	0	289	0	0	0
ZC2HC1C	194.286	0	0	0	0	0	400	192	440	726	578	0	236	148	0	0
ACYP1	194.286	0	0	0	0	0	400	192	440	726	578	0	236	148	0	0
PLEKHF1	194.214	0	141	0	0	0	0	0	238	648	1692	0	0	0	0	0
PCLAF	194.143	0	0	0	0	0	0	0	112	1032	1574	0	0	0	0	0
TTC21A	194.071	0	0	0	0	0	535	198	374	454	957	0	199	0	0	0
KCTD7	194.071	0	0	0	0	0	591	193	604	549	564	0	216	0	0	0
GORASP1	194.071	0	0	0	0	0	535	198	374	454	957	0	199	0	0	0
SMYD5	194	0	0	0	0	0	421	0	310	1104	748	0	133	0	0	0
PUM2	194	0	0	0	0	0	330	171	657	687	699	0	172	0	0	0
LRRC8D	194	0	0	0	0	0	158	211	603	780	791	0	173	0	0	0
LAMC1	194	0	0	0	0	0	223	190	343	494	1363	0	103	0	0	0
CD48	193.929	0	0	0	0	0	0	182	350	1184	999	0	0	0	0	0
SLC41A3	193.643	0	0	0	0	0	186	141	236	954	757	0	437	0	0	0
SPTBN2	193.571	0	0	0	0	0	0	232	588	1396	494	0	0	0	0	0
UBQLN1	193.357	0	0	0	0	0	262	123	475	779	893	0	175	0	0	0
TNFAIP8L1	193.286	0	0	0	0	0	86	138	352	924	1082	0	124	0	0	0
VCAN	193.071	0	0	0	0	0	414	110	373	795	701	0	310	0	0	0
RFESD	193.071	0	0	0	0	0	111	275	652	682	619	0	364	0	0	0
ACBD6	193.071	0	185	0	0	0	560	139	436	413	773	0	197	0	0	0
CETP	192.714	0	0	0	0	0	0	0	137	1662	899	0	0	0	0	0
STX3	192.643	0	165	0	0	0	461	0	369	328	1269	0	105	0	0	0
SPRYD4	192.571	0	0	0	0	0	265	0	480	744	908	0	299	0	0	0
SPPL3	192.5	0	230	0	101	0	518	0	503	294	700	0	349	0	0	0
MICALL1	192.5	0	133	0	0	0	0	0	0	1443	1119	0	0	0	0	0
DLX2	192.5	0	126	0	0	0	352	191	385	497	966	0	178	0	0	0
NLRC5	192.429	0	0	0	0	0	338	144	505	406	1152	0	149	0	0	0
PLCE1	192.143	0	0	0	0	0	0	0	182	1513	995	0	0	0	0	0
HDGF	192.143	0	0	0	0	0	893	0	335	501	482	0	479	0	0	0
FEM1A	192.143	205	953	200	570	0	0	74	169	294	225	0	0	0	0	0
UFSP1	192.071	0	0	0	0	0	378	158	406	927	603	0	217	0	0	0
ACHE	192.071	0	0	0	0	0	378	158	406	927	603	0	217	0	0	0
ZNF45	192	0	0	0	98	0	234	0	471	1422	463	0	0	0	0	0
NDUFAB1	192	0	0	0	0	0	388	0	372	1370	424	0	134	0	0	0
COX7A2L	191.929	0	0	0	0	0	482	0	473	483	913	0	336	0	0	0
OPA1	191.714	0	0	0	0	0	179	144	504	611	1246	0	0	0	0	0
ADIPOR1	191.714	0	0	0	0	0	516	0	316	1065	787	0	0	0	0	0
ADGRB1	191.714	0	0	0	0	0	0	386	1255	585	458	0	0	0	0	0
SIGLEC15	191.643	0	0	0	0	0	0	0	0	1118	1408	0	157	0	0	0
SEMA7A	191.643	0	0	0	0	0	0	108	297	1413	865	0	0	0	0	0
USP36	191.429	0	159	0	0	0	493	148	318	399	907	0	256	0	0	0
TJP1	191.429	0	0	0	0	0	88	219	554	1035	784	0	0	0	0	0
ZC3H6	191.357	0	0	0	0	0	698	0	453	495	727	0	306	0	0	0
SYNPO2L	191.357	0	0	0	0	0	0	0	191	1027	1461	0	0	0	0	0
PSAP	191.357	0	0	0	0	0	305	0	541	651	995	0	187	0	0	0
MAN1B1	191.357	0	0	0	0	0	0	0	225	1306	1148	0	0	0	0	0
TXNRD1	191.286	0	0	0	0	0	173	199	468	941	897	0	0	0	0	0
CHMP2B	191.286	0	0	0	0	0	629	167	344	380	901	0	257	0	0	0
OMA1	191.214	0	0	0	0	0	365	0	89	832	1092	0	299	0	0	0
DAB1	191.214	0	0	0	0	0	365	0	89	832	1092	0	299	0	0	0
NOP53	191.143	0	106	0	0	0	0	151	500	808	887	0	121	103	0	0
MOB4	191.143	0	0	0	0	0	253	138	470	763	732	0	320	0	0	0
LRFN4	191.143	0	0	0	0	0	183	267	489	919	659	0	159	0	0	0
ZNF785	191.071	0	0	0	0	0	405	0	358	740	982	0	190	0	0	0
UBE2H	191.071	0	0	0	0	0	300	166	373	823	1013	0	0	0	0	0
PSMD9	191.071	0	0	0	0	0	333	0	575	762	746	0	259	0	0	0
HPD	191.071	0	0	0	0	0	333	0	575	762	746	0	259	0	0	0
PDHB	191	108	768	0	484	0	0	99	324	497	394	0	0	0	0	0
URM1	190.786	0	0	0	0	0	858	0	391	1186	236	0	0	0	0	0
SNCA	190.786	0	0	0	0	0	416	127	424	629	852	0	223	0	0	0
LINC01638	190.714	0	0	0	0	0	0	0	0	1518	1152	0	0	0	0	0
CHCHD3	190.643	0	141	0	0	0	650	85	410	445	769	0	169	0	0	0
PDCD6IP	190.571	0	0	0	0	0	481	138	430	386	858	0	204	171	0	0
MYOC	190.571	0	0	0	0	0	335	175	276	882	1000	0	0	0	0	0
ARRDC2	190.571	0	0	0	0	0	158	159	499	972	695	0	185	0	0	0
TARS3	190.286	0	0	0	0	0	0	202	545	1362	555	0	0	0	0	0
ACCS	190.286	103	547	0	151	0	359	95	332	208	610	0	259	0	0	0
MRNIP	190.214	0	0	0	0	0	222	189	561	901	692	0	98	0	0	0
EXOC5	190.214	0	0	0	0	0	532	106	478	457	807	0	283	0	0	0
AP5M1	190.214	0	0	0	0	0	532	106	478	457	807	0	283	0	0	0
SLC26A11	190.143	0	0	0	0	0	155	0	368	863	1082	0	194	0	0	0
SGSH	190.143	0	0	0	0	0	155	0	368	863	1082	0	194	0	0	0
H2AZ1	189.929	0	0	0	0	0	459	0	491	531	890	0	288	0	0	0
DNAJB14	189.929	0	0	0	0	0	459	0	491	531	890	0	288	0	0	0
MIEF1	189.857	0	0	0	0	0	311	100	398	698	936	0	215	0	0	0
LMBR1L	189.857	0	0	0	0	0	0	147	324	1055	1132	0	0	0	0	0
IL6	189.857	0	0	0	0	0	298	0	310	896	983	0	171	0	0	0
AP3M2	189.786	0	0	0	0	0	581	0	421	307	699	0	649	0	0	0
PRUNE2	189.714	0	0	0	0	0	247	229	443	723	703	0	311	0	0	0
DCAF5	189.714	0	0	0	0	0	457	0	563	949	481	0	206	0	0	0
DAPK1	189.571	0	0	0	0	0	855	117	338	361	823	0	160	0	0	0
C9orf72	189.571	0	0	0	0	0	284	86	180	1353	751	0	0	0	0	0
CHST11	189.5	0	0	0	0	0	0	0	129	1181	1343	0	0	0	0	0
IRF4	189.357	0	0	0	0	225	1366	192	658	0	210	0	0	0	0	401
ST3GAL6	189.357	0	0	0	0	110	482	0	154	913	853	0	139	0	0	0
SFI1	189.357	0	0	0	0	0	308	113	213	554	1327	0	136	0	0	0
HAPLN2	189.286	0	0	0	0	0	0	0	161	1580	909	0	0	0	0	0
LAMTOR4	189.214	0	0	0	0	0	412	95	380	583	1041	0	138	0	0	0
CSTB	189.143	0	464	0	166	0	198	0	302	667	851	0	0	0	0	0
SMIM29	189.071	0	0	0	0	0	478	0	432	449	1128	0	160	0	0	0
RTL10	188.929	0	0	0	0	0	163	113	337	974	946	0	112	0	0	0
GPD2	188.929	0	0	0	0	0	114	154	341	830	1206	0	0	0	0	0
GNB1L	188.929	0	0	0	0	0	163	113	337	974	946	0	112	0	0	0
PXDC1	188.857	0	0	0	0	0	215	0	235	473	1373	0	348	0	0	0
KAT6A	188.857	0	0	0	0	0	372	197	584	887	449	0	155	0	0	0
IPO7	188.786	0	0	0	0	0	0	131	568	1236	708	0	0	0	0	0
ZC3H4	188.714	0	0	0	0	0	241	0	389	562	1303	0	147	0	0	0
TOPORS	188.643	0	680	150	227	0	514	132	213	265	460	0	0	0	0	0
SPRING1	188.643	0	0	0	0	0	499	0	356	668	828	0	290	0	0	0
SMIM27	188.643	0	680	150	227	0	514	132	213	265	460	0	0	0	0	0
RNFT2	188.643	0	0	0	0	0	499	0	356	668	828	0	290	0	0	0
OPA3	188.5	0	0	0	0	0	337	0	204	1233	564	0	301	0	0	0
C15orf40	188.5	0	0	0	0	0	622	0	283	543	838	0	353	0	0	0
GPR183	188.429	0	0	0	0	0	0	0	58	1120	1325	0	135	0	0	0
SLITRK5	188.357	0	0	0	0	0	175	104	264	1500	594	0	0	0	0	0
SPCS3	188.286	0	0	0	0	0	191	265	553	1190	301	0	136	0	0	0
NUDT9	188.286	0	0	0	0	0	552	0	532	410	999	0	143	0	0	0
COL2A1	188.214	0	0	0	0	0	210	203	361	896	965	0	0	0	0	0
AKAP13	188.214	0	0	0	0	0	0	126	569	1300	640	0	0	0	0	0
TMEM272	188.143	0	0	0	0	0	0	0	260	1185	1189	0	0	0	0	0
PITRM1	188.071	0	0	0	0	0	255	271	847	504	384	0	372	0	0	0
PTTG1IP	188	0	0	0	0	0	148	141	308	611	1277	0	147	0	0	0
P2RX7	188	0	0	0	0	168	341	123	383	750	867	0	0	0	0	0
MMP14	187.714	0	0	0	0	0	0	0	142	996	1490	0	0	0	0	0
TMEM201	187.643	0	0	0	0	0	0	141	531	999	956	0	0	0	0	0
POLK	187.571	0	118	0	0	0	252	139	376	622	1119	0	0	0	0	0
ITPRID2	187.571	0	0	0	0	0	677	144	546	365	590	0	304	0	0	0
CERT1	187.571	0	118	0	0	0	252	139	376	622	1119	0	0	0	0	0
CALHM6	187.571	0	0	0	0	0	0	283	810	815	568	0	150	0	0	0
AOPEP	187.357	0	0	0	0	0	656	90	279	442	836	0	320	0	0	0
GM2A	187.286	0	0	0	0	0	475	0	259	325	849	0	553	161	0	0
RIF1	187.214	0	0	0	0	0	433	0	422	885	698	0	183	0	0	0
ZNF667	187.071	0	0	0	0	0	0	165	305	856	949	0	237	107	0	0
TSPAN4	187.071	0	0	0	0	0	492	0	399	502	948	0	278	0	0	0
POLR2L	187.071	0	0	0	0	0	492	0	399	502	948	0	278	0	0	0
GTF2F2	187.071	0	0	0	0	0	0	136	444	1337	702	0	0	0	0	0
PCM1	187	0	173	0	0	0	482	148	336	304	935	0	240	0	0	0
MIIP	187	0	0	0	0	0	0	220	484	1399	515	0	0	0	0	0
TRPM2	186.929	0	0	0	0	0	135	0	173	1233	1076	0	0	0	0	0
SLC37A3	186.857	0	293	0	123	0	625	0	429	506	640	0	0	0	0	0
SH2B1	186.857	0	0	0	0	0	307	0	515	840	750	0	204	0	0	0
RUSC2	186.857	0	0	0	0	0	408	184	668	273	807	0	276	0	0	0
FBRS	186.786	0	0	0	0	0	366	226	368	810	730	0	115	0	0	0
DNPH1	186.714	0	0	0	0	0	340	0	580	383	885	0	272	154	0	0
RHBDF1	186.643	0	0	0	0	0	365	164	208	869	712	0	295	0	0	0
PPAT	186.643	0	0	0	0	0	287	219	543	909	655	0	0	0	0	0
PAICS	186.643	0	0	0	0	0	287	219	543	909	655	0	0	0	0	0
ANKRD18B	186.643	0	0	0	0	0	0	253	549	1470	341	0	0	0	0	0
KRT79	186.429	0	0	0	0	0	0	0	0	1305	1305	0	0	0	0	0
TFAP2E	186.357	0	0	0	0	0	0	135	158	1549	767	0	0	0	0	0
FAM227B	186.357	0	0	0	0	0	294	181	494	822	485	0	333	0	0	0
DTWD1	186.357	0	0	0	0	0	294	181	494	822	485	0	333	0	0	0
CUL9	186.357	0	0	0	0	0	421	145	484	641	460	0	337	121	0	0
PSMD14	186.286	0	0	0	0	0	133	117	563	776	902	0	117	0	0	0
FRMD4A	186.286	0	418	0	166	0	203	225	266	504	826	0	0	0	0	0
XAF1	186.214	0	0	0	0	0	0	0	216	1518	873	0	0	0	0	0
RAB17	186.214	0	0	0	0	215	781	125	403	269	560	0	254	0	0	0
GIPR	186.214	0	0	0	0	0	0	174	212	1616	605	0	0	0	0	0
RAB3A	186	0	0	0	0	0	255	365	559	341	899	0	185	0	0	0
MCOLN3	186	0	102	0	0	0	365	106	396	227	1107	0	301	0	0	0
FAM222A	186	0	398	189	206	0	239	133	515	624	300	0	0	0	0	0
RASSF2	185.857	0	249	0	0	0	0	0	149	1474	730	0	0	0	0	0
GLT6D1	185.857	0	0	0	0	0	0	0	399	437	1766	0	0	0	0	0
NCOA4	185.786	0	0	0	0	0	0	249	660	1039	436	0	217	0	0	0
ITPRIPL2	185.714	0	0	0	0	0	188	265	574	768	677	0	128	0	0	0
SDE2	185.643	0	0	0	0	0	1012	0	215	468	392	0	512	0	0	0
MPDZ	185.643	0	0	0	0	0	382	127	460	484	694	0	256	196	0	0
FNBP4	185.5	0	0	0	0	0	220	0	345	973	1059	0	0	0	0	0
HIPK2	185.429	0	0	0	0	142	1482	0	324	411	237	0	0	0	0	0
ST3GAL2	185.357	197	913	189	619	0	0	0	0	499	178	0	0	0	0	0
SLC9B1	185.214	0	0	0	0	0	673	0	503	848	392	0	177	0	0	0
RHOJ	185.214	0	0	0	0	0	303	179	272	1034	652	0	153	0	0	0
RASD2	185.214	0	0	0	0	0	0	0	402	1066	1125	0	0	0	0	0
MANBAL	185.143	0	0	0	0	0	0	0	0	1307	1285	0	0	0	0	0
E2F5	185.071	0	0	0	0	0	164	336	817	825	344	0	105	0	0	0
STT3A	185	0	157	0	0	0	208	85	355	585	1097	0	103	0	0	0
RARG	185	0	0	0	0	0	126	136	213	818	1029	0	268	0	0	0
PIANP	185	0	0	0	0	0	0	154	770	1372	294	0	0	0	0	0
HOXC5	185	232	1071	150	472	0	291	0	201	173	0	0	0	0	0	0
ZNF496	184.929	0	0	0	0	0	159	126	379	1196	729	0	0	0	0	0
HES2	184.929	0	0	0	0	0	0	206	406	941	1036	0	0	0	0	0
DAZAP2	184.929	0	107	0	0	0	365	0	491	352	1040	0	234	0	0	0
BMPR1A	184.929	0	0	0	0	0	81	188	477	1247	596	0	0	0	0	0
SPATS1	184.857	0	0	0	0	0	0	0	0	1064	1524	0	0	0	0	0
HNRNPL	184.857	0	0	0	0	0	317	165	438	744	665	0	259	0	0	0
ST3GAL1	184.786	0	0	0	0	0	0	373	682	999	533	0	0	0	0	0
SP110	184.786	0	0	0	0	0	0	0	162	841	1584	0	0	0	0	0
IL3	184.714	0	0	0	0	0	0	191	336	1717	342	0	0	0	0	0
DPY19L2	184.714	0	0	0	0	0	176	233	488	612	730	0	347	0	0	0
AHRR	184.643	0	0	0	0	0	0	260	596	956	586	0	187	0	0	0
RAD51AP1	184.571	0	0	0	0	0	431	0	372	645	843	0	192	101	0	0
C12orf4	184.571	0	0	0	0	0	431	0	372	645	843	0	192	101	0	0
HPDL	184.429	0	0	0	0	0	0	121	401	1039	833	0	188	0	0	0
CRY1	184.429	0	0	0	0	0	459	128	388	437	772	0	398	0	0	0
ACBD5	184.357	0	0	0	0	0	287	235	465	682	754	0	158	0	0	0
MET	184.286	0	0	0	0	0	213	123	585	979	466	0	214	0	0	401
DBI	184.214	0	0	0	0	0	624	104	812	385	372	0	282	0	0	0
CAMKK2	184.214	0	321	142	427	0	0	0	92	866	731	0	0	0	0	0
C2orf76	184.214	0	0	0	0	0	624	104	812	385	372	0	282	0	0	0
TNP1	184.143	0	0	0	0	0	0	0	184	1200	1194	0	0	0	0	0
USP54	184.071	0	0	0	0	0	274	129	445	629	1100	0	0	0	0	0
URB1	184.071	0	0	0	0	0	156	123	228	1168	780	0	122	0	0	0
NOTCH2NLB	183.929	0	0	0	0	0	313	116	495	635	709	0	307	0	0	0
DSCC1	183.857	0	0	0	0	0	0	127	456	1182	701	0	108	0	0	0
SCAND1	183.714	0	0	0	0	0	589	139	357	584	556	0	347	0	0	0
RNF115	183.714	0	289	0	0	0	289	0	393	469	980	0	152	0	0	0
POLR3C	183.714	0	289	0	0	0	289	0	393	469	980	0	152	0	0	0
UTP15	183.5	0	0	0	0	0	293	115	308	791	719	0	343	0	0	0
ANKRA2	183.5	0	0	0	0	0	293	115	308	791	719	0	343	0	0	0
STK40	183.429	0	0	0	0	0	0	194	243	1428	703	0	0	0	0	0
PRELP	183.429	0	0	0	0	0	0	0	193	1413	962	0	0	0	0	0
G3BP2	183.143	0	0	0	0	0	353	109	388	922	528	0	264	0	0	0
SNX30	183.071	0	0	0	0	0	432	145	452	477	1057	0	0	0	0	0
NFKB1	183.071	0	0	0	0	0	451	213	470	425	650	0	354	0	0	0
EGLN2	182.929	0	0	0	0	0	376	125	327	359	1151	0	223	0	0	0
PPP3R1	182.857	0	0	0	0	0	519	0	393	610	794	0	244	0	0	0
DISC1	182.857	0	0	0	0	0	715	0	315	705	599	0	226	0	0	0
CIART	182.786	0	0	0	0	0	506	225	291	266	1038	0	233	0	0	0
NOL3	182.714	0	0	0	0	0	0	310	481	1169	420	0	178	0	0	0
FBXO31	182.714	0	0	0	224	0	0	138	677	557	778	0	184	0	0	0
CD164	182.714	0	272	0	0	0	350	149	464	645	678	0	0	0	0	0
PIM1	182.643	0	0	0	0	0	239	129	249	1002	938	0	0	0	0	0
METRN	182.643	0	129	0	0	0	0	0	131	700	1597	0	0	0	0	0
SPRY4	182.5	0	0	0	0	0	232	0	238	817	1099	0	169	0	0	0
LUC7L2	182.5	0	212	125	282	0	221	128	204	911	283	0	189	0	0	0
ARRB1	182.5	0	0	0	0	0	0	161	302	1264	828	0	0	0	0	0
ARID5A	182.5	0	0	0	0	0	0	149	724	735	631	0	316	0	0	0
ZNF263	182.429	0	0	0	0	0	558	115	233	645	826	0	177	0	0	0
NRXN3	182.357	0	0	0	0	0	82	0	292	651	1528	0	0	0	0	0
TAF9	182.286	0	102	0	0	0	226	126	417	512	831	0	338	0	0	0
RAD17	182.286	0	102	0	0	0	226	126	417	512	831	0	338	0	0	0
MFF	182.286	0	168	0	0	0	369	105	388	511	787	0	224	0	0	0
AK6	182.286	0	102	0	0	0	226	126	417	512	831	0	338	0	0	0
AHCTF1	182.143	0	559	161	473	0	0	134	260	821	142	0	0	0	0	0
TCEA2	182.071	171	725	141	386	0	239	0	208	332	347	0	0	0	0	0
HADH	182	0	0	0	0	0	314	186	399	914	488	0	141	106	0	0
ATP5MGL	182	0	0	0	0	0	0	0	121	1046	1381	0	0	0	0	0
SLC39A14	181.929	0	0	0	0	0	276	231	357	1232	451	0	0	0	0	0
INHBE	181.929	0	0	0	0	0	0	0	151	1802	594	0	0	0	0	0
GLI1	181.929	0	0	0	0	0	0	0	151	1802	594	0	0	0	0	0
C8orf58	181.929	0	0	0	0	0	0	150	471	1225	616	0	85	0	0	0
LRPPRC	181.857	0	0	0	0	0	205	123	561	582	906	0	169	0	0	0
C15orf61	181.857	0	0	0	0	0	192	167	547	800	710	0	130	0	0	0
ATP6V1FNB	181.786	0	0	0	0	0	387	109	385	418	1125	0	121	0	0	0
SLC4A8	181.714	0	0	0	0	0	0	0	183	1192	1169	0	0	0	0	0
MFAP2	181.714	0	0	0	0	0	0	0	158	676	1284	0	426	0	0	0
GALNT6	181.714	0	0	0	0	0	0	0	183	1192	1169	0	0	0	0	0
PDE4A	181.643	0	0	0	0	0	0	162	490	1268	436	0	187	0	0	0
BRICD5	181.643	0	0	0	0	0	144	0	410	1098	701	0	190	0	0	0
POU3F1	181.571	0	0	0	0	0	0	291	653	513	884	0	201	0	0	0
TOR3A	181.5	0	0	0	0	0	263	213	631	644	668	0	122	0	0	0
BCL7B	181.429	0	0	0	0	0	0	144	138	1435	823	0	0	0	0	0
LAMTOR3	181.357	0	0	0	0	0	803	0	450	315	763	0	208	0	0	0
HTR5A	181.357	0	0	0	0	0	288	0	325	626	1185	0	115	0	0	0
PAXX	181.286	0	0	0	0	0	0	111	370	1216	841	0	0	0	0	0
EIF3C	181.286	0	0	0	0	0	250	111	428	749	853	0	147	0	0	0
CLIC3	181.286	0	0	0	0	0	0	111	370	1216	841	0	0	0	0	0
IGFN1	181.214	0	0	0	0	0	0	0	0	981	1556	0	0	0	0	0
CLCN5	181.214	0	0	0	0	0	514	0	474	364	1008	0	177	0	0	0
PEAK3	181.143	263	1102	374	797	0	0	0	0	0	0	0	0	0	0	0
KDM8	181.143	0	0	0	0	0	214	142	569	954	463	0	194	0	0	0
MC1R	181.071	0	0	0	0	0	380	156	435	764	800	0	0	0	0	436
TUBB3	181.071	0	0	0	0	0	380	156	435	764	800	0	0	0	0	0
TRIM55	181.071	0	0	0	0	0	0	0	279	955	1301	0	0	0	0	0
ZZZ3	181	0	0	0	0	0	469	120	258	345	1020	0	322	0	0	0
S100A13	181	0	0	0	0	0	461	151	384	727	676	0	135	0	0	0
N6AMT1	181	0	0	0	0	0	190	172	734	631	687	0	120	0	0	0
DESI2	180.929	0	208	0	82	0	509	0	491	293	574	0	376	0	0	0
FBXL17	180.786	0	0	0	0	0	169	197	343	628	939	0	255	0	0	0
PLAAT3	180.643	0	0	0	0	0	0	163	614	401	1003	0	348	0	0	0
NANP	180.643	0	0	0	0	0	306	127	480	414	1034	0	168	0	0	0
ENDOU	180.643	0	0	0	0	0	0	89	205	1033	1202	0	0	0	0	0
ETFDH	180.571	0	0	0	0	0	142	275	347	881	761	0	122	0	0	0
C4orf46	180.571	0	0	0	0	0	142	275	347	881	761	0	122	0	0	0
FN3K	180.5	0	0	0	0	0	237	116	617	275	1012	0	270	0	0	0
TRAM1	180.429	0	0	0	0	0	0	132	370	704	1217	0	103	0	0	0
EIF4E	180.429	0	0	0	0	0	130	138	257	771	1032	0	198	0	0	0
C1orf198	180.429	0	0	0	0	0	190	132	413	873	680	0	238	0	0	0
CNNM2	180.214	0	0	0	0	0	123	0	302	231	1420	0	447	0	0	0
CEP295	180.214	0	0	0	0	0	0	122	511	1170	575	0	145	0	0	0
TBCEL-TECTA	180.143	0	134	0	0	0	498	92	313	519	691	0	275	0	0	0
TBCEL	180.143	0	134	0	0	0	498	92	313	519	691	0	275	0	0	0
PNKP	180.143	0	82	0	0	0	245	0	407	392	1217	0	179	0	0	0
GXYLT2	180.143	0	0	0	0	0	222	168	313	1137	682	0	0	0	0	0
SLC1A7	180	0	0	0	0	0	0	0	0	1123	1397	0	0	0	0	0
HK1	180	0	357	0	0	0	119	0	324	770	844	0	106	0	0	0
FADS2	180	0	0	0	0	0	0	121	412	1194	654	0	139	0	0	0
FADS1	180	0	0	0	0	0	0	121	412	1194	654	0	139	0	0	0
HSF2	179.929	0	0	0	0	0	395	0	484	653	572	0	415	0	0	0
[truncated: 12,464 more rows]
